# Supplementary material for: Anti-proliferative action of vitamin D in MCF7 is still active after siRNA-VDR knock-down
Source: BMC Genomics. 2009 Oct 28;10:499. doi: 10.1186/1471-2164-10-499 (PMC2778664; doi:10.1186/1471-2164-10-499)
Supplement: Additional file 2 — Differentially expressed genes associated with 1,25D resistance. The spreadsheet table contains a list with a detailed characterization of the genes associated with 1,25D resistance identified by expression arrays analysis considering a FDR <0.05 as significant. [file 1471-2164-10-499-S2.XLS]

## Sheet: AddFile1
Accession_number	Average_Ratio	Foldchange	Chromosome	Kb	Gene_symbol	Description	Gene_ontology	Oligo_Serial_number	UniGene_ID	Oligo_Sequence
NM_032036	-2.02729	4.1	14	93664706	FAM14A	Homo sapiens family with sequence similarity 14, member A (FAM14A), mRNA.	Unknown [-]	CGEN_HUMAN_LIB2_6010321303_0	Hs.94695	CCCTGGCAGTGGGGGCTGTGCCCGTGGTGCTCAGTGCCATGGGCTTCACTGGGGCAGGAA
NM_000782	-1.1975	2.3	20	52222975	CYP24A1	Homo sapiens cytochrome P450, subfamily XXIV (vitamin D 24-hydroxylase) (CYP24), nuclear gene encoding mitochondrial protein, mRNA.	electron transport [0006118]	CGEN_HUMAN_LIB2_6010309761_0	Hs.89663	CAAGAAGTATGGCAAGATTTTCCGCATGAAGTTGGGTTCCTTTGAGTCGGTGCACCTGGG
NM_007350	-1.10619	2.2	12	74711060	PHLDA1	Homo sapiens pleckstrin homology-like domain, family A, member 1 (PHLDA1), mRNA.	Unknown [-]	CGEN_HUMAN_LIB2_6010326265_0	Hs.82101	GAGCCGCCGGTCAAGCTCAAGGAACTGCACTTCTCCAACATGAAGACCGTGGACTGTGTG
NM_152287	-1.01559	2	16	88331926	ZFP276	Homo sapiens hypothetical protein MGC45417 (MGC45417), mRNA.	electron transport [0006118]	CGEN_HUMAN_LIB2_6010309763_0	Hs.351605	TCAAGTACCACATGACCAAACACAAGGCTGAGACTGAGCTGGACTTTGCCTGTGACCAGT
BF244871	-0.979458	2	11	63772113	-	601864661F1 NIH_MGC_57 Homo sapiens cDNA clone IMAGE:4083158 5', mRNA sequence.	Unknown [-]	CGEN_HUMAN_LIB2_6010314759_0	Hs.100623	CTCCAGCACCTAGAACTATGTCACACTCGTAGTAGGCCGCTGCATTGGTTGAACAAATGA
NM_032229	0.978853	2	13	85266078	SLITRK6	Homo sapiens hypothetical protein FLJ22774 (FLJ22774), mRNA.	central nervous system development [0007417]	CGEN_HUMAN_LIB2_6010306337_0	Hs.306201	CCTGGAGCAGCAAACATAGATGGAGAGTTTGAGGGCTTTCGCAGAAATGCTGTGATTCTG
AK094784	0.96024	1.9	20	55177288	BMP7	Homo sapiens cDNA FLJ37465 fis, clone BRAWH2011823, highly similar to BONE MORPHOGENETIC PROTEIN 7 PRECURSOR.	physiological processes [0007582]	CGEN_HUMAN_LIB2_6010306656_0	Hs.170195	AGACTATTTATTAATGGTTGGACCAATGTACTCACAGCTGTTGCGTCGAGCAGTCCTTAG
BG115630	0.945315	1.9	4	78061433	-	602316751F1 NIH_MGC_88 Homo sapiens cDNA clone IMAGE:4417140 5', mRNA sequence.	Unknown [-]	CGEN_HUMAN_LIB2_6010324081_0	Hs.432504	CATTTGAGAGCCACTACCAATCATCTGTACAGTTCCTACTGTTATGATCACAATAAGACT
NM_002117	-0.92397	1.9	6	31344836	HLA-C	Homo sapiens major histocompatibility complex, class I, C (HLA-C), mRNA.	immune response [0006955]	CGEN_HUMAN_LIB2_6010313851_0	Hs.277477	GGATTTCTTCACACCTCTCCTTTGTGACTTCAAGAGCCTCTGGCATCTCTTTCTGCAAAG
NM_021077	-0.91497	1.9	15	82999456	NMB	Homo sapiens neuromedin B (NMB), mRNA.	neuropeptide signaling pathway [0007218]	CGEN_HUMAN_LIB2_6010301669_0	Hs.83321	GTAAATCCTGAGCTCAAATCTCTGTTACTCCATTACTGTGATTTCTGGCTGGGTCACCAG
NM_019058	0.910876	1.9	10	73705499	DDIT4	Homo sapiens HIF-1 responsive RTP801 (RTP801), mRNA.	immune response [0006955]	CGEN_HUMAN_LIB2_6010313803_0	Hs.111244	AATGTAAGAGTAGGAAGGGGTGGGTGTCAGGGATCACTTGGGATCTTTGACACTTGAAAA
NM_030778	0.886339	1.8	5	156754532	CYFIP2	Homo sapiens hypothetical protein PRO1331 (PRO1331), mRNA.	Unknown [-]	CGEN_HUMAN_LIB2_6010320261_0	Hs.301824	TAGTCCTGTCTGAGGATGGTAGCTGGCTCTCTGTAGCTGATAGATGGCTAGAGTTCCATC
BC023667	-0.875802	1.8	16	52875092	IRX3	Homo sapiens, Similar to Iroquois related homeobox 3 (Drosophila), clone MGC:29708 IMAGE:5020235, mRNA, complete cds.	regulation of transcription\, DNA-dependent [0006355]	CGEN_HUMAN_LIB2_6010311027_0	Hs.3321	CCCAGAACCATCTGGACGCCGCCCTGGTCTTATCGGCTCTCTCCTCATCCTAGTTCTTTA
NM_032823	0.872672	1.8	9	94928675	C9orf3	Homo sapiens hypothetical protein FLJ14675 (FLJ14675), mRNA.	proteolysis and peptidolysis [0006508]	CGEN_HUMAN_LIB2_6010308820_0	Hs.334790	TCCCAGCCAGGCACACACAAAAGGCAGATTCTCGTAAACGCAGCCTCCCTCCCTGGAGGC
NM_001072	0.862734	1.8	2	234458495	UGT1A6	Homo sapiens UDP glycosyltransferase 1 family, polypeptide A6 (UGT1A6), mRNA.	metabolism [0008152]	CGEN_HUMAN_LIB2_6010307217_0	Hs.375555	GTCCTGTGGCGGTACACTGGAACCCGACCATCGAATCTTGCGAACAACACGATACTTGTT
NM_001389	-0.848324	1.8	21	40345802	DSCAM	Homo sapiens Down syndrome cell adhesion molecule (DSCAM), mRNA.	cell adhesion [0007155]	CGEN_HUMAN_LIB2_6010300147_0	Hs.49002	GGCAGCTAAGCAGAAGTCCCTGACGGTCACTCACACGGTCCATTACCAATCGGTGTCTCA
AK094744	-0.831139	1.8	11	102426907	-	Homo sapiens cDNA FLJ37425 fis, clone BRAWH2001530.	Unknown [-]	CGEN_HUMAN_LIB2_6010327335_0	Hs.167721	TCTTTGTCTCTGGAATGCCCAAGATCTCTACTGCATCCTGTAGACATGGAGGGTTTCCCC
AK074473	-0.822083	1.8	20	13228701	C20orf82	Homo sapiens cDNA FLJ23893 fis, clone LNG14589.	Unknown [-]	CGEN_HUMAN_LIB2_6010327199_0	Hs.348297	CATGAGGCACCTTGCTGGAGTCTCAGATTCCAAAAGTCTCTTCTTCAGACTGGGTAGGGA
AK025151	0.815172	1.8	9	94905575	C9orf3	Homo sapiens cDNA: FLJ21498 fis, clone COL05627.	Unknown [-]	CGEN_HUMAN_LIB2_6010322554_0	Hs.268597	GATTGGATTGGAGCAAGAAAGTGTGGGTATCGTGTGTTGTGACTGTGTCTTCTCCGGGGT
NM_001453	-0.79746	1.7	6	1557234	FOXC1	Homo sapiens forkhead box C1 (FOXC1), mRNA.	regulation of transcription\, DNA-dependent [0006355]	CGEN_HUMAN_LIB2_6010311603_0	Hs.348883	AACAACTCTCCAGTGAACGGGAATAGTAGCTGTCAAATGGCCTTCCCTTCCAGCCAGTCT
NM_002391	-0.790093	1.7	11	46360528	MDK	Homo sapiens midkine (neurite growth-promoting factor 2) (MDK), mRNA.	cell-cell signaling [0007267]	CGEN_HUMAN_LIB2_6010300626_0	Hs.82045	GGGCCCAGACCCAGCGCATCCGGTGCAGGGTGCCCTGCAACTGGAAGAAGGAGTTTGGAG
AL833007	-0.7797	1.7	12	45757776	AMIGO2	Homo sapiens mRNA; cDNA DKFZp666H224 (from clone DKFZp666H224).	Unknown [-]	CGEN_HUMAN_LIB2_6010322319_0	Hs.121520	CGTGGCCAGTATCGTTTTGGTACTTTTGTACCTCTATCTGACTCCATGCCCCTGCAAGTG
NM_024307	-0.772359	1.7	16	30027195	GDPD3	Homo sapiens hypothetical protein MGC4171 (MGC4171), mRNA.	glycerol metabolism [0006071]	CGEN_HUMAN_LIB2_6010307418_0	Hs.289015	GACCTATTTCCCATTTTCCTGCTCTTGCCTGAACCAGTTATTGGCTGTGGTTTCGAAATG
AB095939	-0.767795	1.7	14	104475074	C14orf78	Homo sapiens mRNA for KIAA2019 protein.	Unknown [-]	CGEN_HUMAN_LIB2_6010321258_0	Hs.57548	CCAGAGACCTGTCCATAATACCCAACAGAACATGACTGTTTCTTTGAGGAAAGGGTTATA
NM_002774	-0.760483	1.7	19	56153852	KLK6	Homo sapiens kallikrein 6 (neurosin, zyme) (KLK6), mRNA.	proteolysis and peptidolysis [0006508]	CGEN_HUMAN_LIB2_6010308850_0	Hs.79361	TGTCTGGAATCCCAGCTCCGCTGCTTACTGTCGGTGTCCCCTTGGGATGTACCTTTCTTC
NM_005669	0.755521	1.7	5	112240055	C5orf18	Homo sapiens likely ortholog of mouse deleted in polyposis 1 (DP1), mRNA.	phosphoenolpyruvate-dependent sugar phosphotransferase system [0009401]	CGEN_HUMAN_LIB2_6010304644_0	Hs.178112	CTACTCTCGGGAAGACTCCTCTACTCACAGCTGAAGAAAATGAGCACACCCTTCACACTG
NM_014840	0.749045	1.7	12	104959717	ARK5	Homo sapiens KIAA0537 gene product (ARK5), mRNA.	protein amino acid phosphorylation [0006468]	CGEN_HUMAN_LIB2_6010313083_0	Hs.200598	TTTATGGCTCCTGTCAAAATTGGTTTTCACTCATTTGATTGGTTTGAGCCCAGAACAGCC
NM_017410	0.748589	1.7	12	52626221	HOXC13	Homo sapiens homeo box C13 (HOXC13), mRNA.	regulation of transcription\, DNA-dependent [0006355]	CGEN_HUMAN_LIB2_6010311322_0	Hs.118608	GTCACCTTTCCATCAGGGCACTAGCCCAGGAATGACTCCTCACACTTTCACCTTTACTGA
NM_032789	-0.737847	1.7	8	145123743	PARP10	Homo sapiens hypothetical protein FLJ14464 (FLJ14464), mRNA.	protein targeting [0006605]	CGEN_HUMAN_LIB2_6010304978_0	Hs.348609	CCTGCGCTACGACAGCGCCGTGGACTGCATCTGCCAGCCCAGCATCTTCGTCATCTTCCA
NM_005514	-0.733689	1.7	6	31431148	HLA-B	Homo sapiens major histocompatibility complex, class I, B (HLA-B), mRNA.	immune response [0006955]	CGEN_HUMAN_LIB2_6010313861_0	Hs.77961	TTGTGGAGACCAGACCAGCAGGAGATAGAACCTTCCAGAAGTGGGCAGCTGTGGTGGTGC
NM_002116	-0.726881	1.7	6	30020091	HLA-A	Homo sapiens major histocompatibility complex, class I, A (HLA-A), mRNA.	immune response [0006955]	CGEN_HUMAN_LIB2_6010313862_0	Hs.181244	AGCAGAGATACACCTGCCATGTGCAGCATGAGGGTCTGCCCAAGCCCCTCACCCTGAGAT
AK023598	0.725374	1.7	1	65613617	LEPR	Homo sapiens cDNA FLJ13536 fis, clone PLACE1006521.	Unknown [-]	CGEN_HUMAN_LIB2_6010320953_0	Hs.11493	CCATGCTACCAGCGTACAACAGTGATACATGTAACCCCAAATGTGATGTGAGAGGACGAT
NM_001155	0.710131	1.6	5	150460863	ANXA6	Homo sapiens annexin A6 (ANXA6), transcript variant 1, mRNA.	blood coagulation [0007596]	CGEN_HUMAN_LIB2_6010306893_0	Hs.118796	ACAGCCTCTGCCCTGGTTTGGGCTATGTCAGATCCAAAAACATCCTGAACCTCTGTCTGT
NM_024922	-0.700395	1.6	16	65564668	FLJ21736	Homo sapiens hypothetical protein FLJ21736 (FLJ21736), mRNA.	fatty acid biosynthesis [0006633]	CGEN_HUMAN_LIB2_6010307764_0	Hs.268700	TGCCTTTCCTGCTTTCTTCGTGGTAGGTTCTAGCACATTCCTCTAGCTTCCTGGAGGACT
NM_033317	-0.698205	1.6	19	40680078	ZD52F10	Homo sapiens hypothetical gene ZD52F10 (ZD52F10), mRNA.	carbohydrate metabolism [0005975]	CGEN_HUMAN_LIB2_6010308571_0	Hs.32343	TTTCTTCCCACTGCACTGTGGTGCTTCAGTGGCCACCAGCCTCGTCACATACACCAGCAT
NM_004065	0.695656	1.6	23	139591006	CDR1	Homo sapiens cerebellar degeneration-related protein 1, 34kDa (CDR1), mRNA.	cell growth and/or maintenance [0008151]	CGEN_HUMAN_LIB2_6010302645_0	Hs.278427	ATCCATGTCTTCCAAGAAGCTCCAAGTCTTCCAGTAAATCAAGTCTTCCAGCAAATCCAG
NM_080658	-0.670643	1.6	11	67169783	ACY3	Homo sapiens aspartoacylase-3 (ACY-3), mRNA.	acetate metabolism [0006083]	CGEN_HUMAN_LIB2_6010312447_0	Hs.126265	ACTTTGTCCTTGACCTGCACAACACCACGGCCAACATGGGCACCTGCTTAATCGCGAAGT
NM_031952	-0.663291	1.6	5	95044301	SPATA9	Homo sapiens NYD-SP16 protein (NYD-SP16), mRNA.	development [0007275]	CGEN_HUMAN_LIB2_6010305884_0	Hs.127363	GGCCTGCAAGCTTGTTAAGGACTAGGAACCCAAGCAAGAACTCACCATGCCAATCAAACC
AK096736	0.658752	1.6	8	1721907	CLN8	Homo sapiens cDNA FLJ39417 fis, clone PLACE6016942.	Unknown [-]	CGEN_HUMAN_LIB2_6010327185_0	Hs.14880	GCACCCAGACTTTCACGAATGCATGTTGACGCTTTCAGTTCACCCCTTTCTTTGCTAACT
NM_032550	-0.657214	1.6	10	116052107	KIAA1914	Homo sapiens hypothetical protein FLJ14564 (FLJ14564), mRNA.	Unknown [-]	CGEN_HUMAN_LIB2_6010324167_0	Hs.353196	ACCCAGAAGAGTTCACCTACGACTATGTGGATGCCGATAGGGTCTCCTGTATTGTGAGTG
NM_001878	-0.653585	1.6	1	153488242	CRABP2	Homo sapiens cellular retinoic acid binding protein 2 (CRABP2), mRNA.	transport [0006810]	CGEN_HUMAN_LIB2_6010304058_0	Hs.183650	TCTCTGGCAACTGGAAAATCATCCGATCGGAAAACTTCGAGGAATTGCTCAAAGTGCTGG
NM_012229	-0.648	1.6	10	104838577	NT5C2	Homo sapiens 5'-nucleotidase, cytosolic II (NT5C2), mRNA.	proteolysis and peptidolysis [0006508]	CGEN_HUMAN_LIB2_6010309152_0	Hs.138593	TATACTACAGAACATGCATTAGTGTGGGCTATATAGCTGTGGCTCATGCTACCCAATTCC
NM_005682	0.647363	1.6	16	56255001	GPR56	Homo sapiens G protein-coupled receptor 56 (GPR56), mRNA.	neuropeptide signaling pathway [0007218]	CGEN_HUMAN_LIB2_6010301701_0	Hs.6527	CAGCCCACCTGCCCATGTGATGAAGCAGAGATGCGGCCTCGTCGCACACTGCCTGTGGCC
NM_001912	-0.635022	1.6	9	87570600	#N/A	Homo sapiens cathepsin L (CTSL), transcript variant 1, mRNA.	proteolysis and peptidolysis [0006508]	CGEN_HUMAN_LIB2_6010308837_0	Hs.59413	TCCGCAACCTTGAGCGGCATCCGTGGAGTGCGCCTGCGCAGCTACGACCGCAGCAGGAAA
NM_014376	0.634609	1.6	5	156752553	CYFIP2	Homo sapiens cytoplasmic FMR1 interacting protein 2 (CYFIP2), mRNA.	proteolysis and peptidolysis [0006508]	CGEN_HUMAN_LIB2_6010309039_0	Hs.258503	ACCCATCCACCAGTCCTTGGCCACCACTTGCTAAGCAGAAGATCCTGCAGACCCTTATCT
NM_000415	-0.625089	1.5	12	21422573	IAPP	Homo sapiens islet amyloid polypeptide (IAPP), mRNA.	cell-cell signaling [0007267]	CGEN_HUMAN_LIB2_6010300634_0	Hs.142255	GAGGAATGCAGTAGAGGTTTTAAAGAGAGAGCCACTGAATTACTTGCCCCTTTAGAGGAC
NM_014422	0.622667	1.5	22	29855161	PIB5PA	Homo sapiens phosphatidylinositol (4,5) bisphosphate 5-phosphatase, A (PIB5PA), mRNA.	dephosphorylation [0016311]	CGEN_HUMAN_LIB2_6010312518_0	Hs.21492	TCTGGGATGATGGGAGAGCTCTGGCAGATGTCCCAATCCTGGAGGTCATCCATTAGGAAT
NM_145249	-0.619657	1.5	14	93638583	FAM14B	Homo sapiens family with sequence similarity 14, member B (FAM14B), mRNA.	Unknown [-]	CGEN_HUMAN_LIB2_6010327724_0	Hs.19414	TGGACTCTCTGTGACATCTAAAGTTATCGGGGGCTTTGCTGGGACAGCTCTTGGGGCCTG
NM_006779	-0.619388	1.5	11	64846040	CDC42EP2	Homo sapiens CDC42 effector protein (Rho GTPase binding) 2 (CDC42EP2), mRNA.	actin cytoskeleton organization and biogenesis [0030036]	CGEN_HUMAN_LIB2_6010303119_0	Hs.12289	TCCTGTCAGGGACCAGATGTGTCCTGCCTCATCCCTAGCTCCAATCCCTTCCCCACGTGA
AB002339	-0.613565	1.5	5	177485346	N4BP3	Human mRNA for KIAA0341 gene, partial cds.	regulation of transcription\, DNA-dependent [0006355]	CGEN_HUMAN_LIB2_6010312255_0	Hs.101761	TTTGGCAAATGCAGAGTTATGTAACGAACCCAACAATGAAGATACAGTTCTGTCACCCCC
NM_001218	-0.60793	1.5	15	61404264	CA12	Homo sapiens carbonic anhydrase XII (CA12), mRNA.	one-carbon compound metabolism [0006730]	CGEN_HUMAN_LIB2_6010312439_0	Hs.5338	ACTAAGATACTCCATATTCTTCCCCGAATCACACAGACAGTTTCTGACAGGCGCAACTCC
NM_004195	-0.607652	1.5	1	1180730	TNFRSF18	Homo sapiens tumor necrosis factor receptor superfamily, member 18 (TNFRSF18), transcript variant 1, mRNA.	signal transduction [0007165]	CGEN_HUMAN_LIB2_6010300958_0	Hs.212680	AGTGCTGTTCCGAGTGGGACTGCATGTGTGTCCAGCCTGAATTCCACTGCGGAGACCCTT
AL832803	0.603957	1.5	4	143479976	INPP4B	Homo sapiens mRNA; cDNA DKFZp667M1423 (from clone DKFZp667M1423).	Unknown [-]	CGEN_HUMAN_LIB2_6010326591_0	Hs.376946	CAGACCATGTGACAAACCTAACATACCCATAGCTGGAGAACAAAGCTGTTTCCTTTGGCT
AK094044	0.602087	1.5	2	100348605	-	Homo sapiens cDNA FLJ36725 fis, clone UTERU2012230.	Unknown [-]	CGEN_HUMAN_LIB2_6010327012_0	Hs.21380	AGGTGATGTGTTGTCATATCCTGTGATACAGGTCACTCATCTGGCCTTCTGTTTCTGAAG
AL832465	0.599388	1.5	4	107249914	LOC255743	Homo sapiens mRNA; cDNA DKFZp313L231 (from clone DKFZp313L231).	cell cycle [0007049]	CGEN_HUMAN_LIB2_6010303673_0	Hs.8236	GGTGCATTCTCTCTGCTTCGTGTGTGACAAGTTATCTTGGCTGCTGAGAAAGAGTGCCCT
NM_152907	-0.59866	1.5	16	70066464	-	Homo sapiens zinc finger protein 19 (KOX 12) (ZNF19), mRNA.	regulation of transcription\, DNA-dependent [0006355]	CGEN_HUMAN_LIB2_6010311019_0	Hs.248166	ATGGAATGTGTGACACAGGCCTGACTCAGCCTCTGATCCATCCCTCAAGCCACAGTTAAT
NM_001747	-0.597764	1.5	2	85540577	CAPG	Homo sapiens capping protein (actin filament), gelsolin-like (CAPG), mRNA.	protein complex assembly [0006461]	CGEN_HUMAN_LIB2_6010313212_0	Hs.82422	CTTCTCGGGGGACTCCTACCTAGTGCTGCACAATGGCCCAGAAGAGGTTTCCCATCTGCA
AK096676	0.586161	1.5	11	129603177	BTBD15	Homo sapiens cDNA FLJ39357 fis, clone PEBLM2003914.	Unknown [-]	CGEN_HUMAN_LIB2_6010327251_0	Hs.22635	TGCCTGCCTCTTTGTAGGGCAGCCTTGTGGCACCTTATGTCCAACTTGGAGGATAGTATA
NM_033503	0.581074	1.5	15	38167566	BMF	Homo sapiens Bcl-2 modifying factor (BMF), mRNA.	Unknown [-]	CGEN_HUMAN_LIB2_6010316831_0	Hs.44021	ACAGGGGCTATCGAGGAGACCCAGTGAGAATGTAGCATTTTGTTCATCCCCAGGGTAGCT
NM_003107	0.579036	1.5	6	21704572	SOX4	Homo sapiens SRY (sex determining region Y)-box 4 (SOX4), mRNA.	regulation of transcription\, DNA-dependent [0006355]	CGEN_HUMAN_LIB2_6010311207_0	Hs.83484	GCAAGAAGGCGAGTTAGTTTTCTAGAGACTTGAAGGAGTCTCCCCCTTCCTGCATCACCA
NM_002313	0.578406	1.5	10	116182042	ABLIM1	Homo sapiens actin binding LIM protein 1 (ABLIM1), transcript variant ABLIM-l, mRNA.	cytoskeleton organization and biogenesis [0007010]	CGEN_HUMAN_LIB2_6010303029_0	Hs.158203	GGTGGAAGGAAAATAGACTGTCTCATCAACCCTCCTGTGTCCTCTGAAGCAATCTCAGTT
NM_005139	0.574769	1.5	4	79882611	ANXA3	Homo sapiens annexin A3 (ANXA3), mRNA.	blood coagulation [0007596]	CGEN_HUMAN_LIB2_6010306898_0	Hs.1378	GTATTGGAACTGATGAGTTTACTCTGAACCGAATAATGGTGTCCAGATCAGAAATTGACC
AL833872	0.568524	1.5	8	8212849	DKFZp761P0423	Homo sapiens mRNA; cDNA DKFZp761P0423 (from clone DKFZp761P0423).	protein amino acid phosphorylation [0006468]	CGEN_HUMAN_LIB2_6010313069_0	Hs.29068	GATGCTGTTGCCCGTCCACACTCGTCTCCTCTCTGCACTAAGTCCTCCCTGTTTTCTTCT
NM_052943	0.564334	1.5	1	27015774	FAM46B	Homo sapiens hypothetical protein MGC16491 (MGC16491), mRNA.	Unknown [-]	CGEN_HUMAN_LIB2_6010320699_0	Hs.59771	TCTTTGGAAGGTGCTGAGCCTGAATTTGCCACAGTCAAGTCAACGTTCCCACCCCACTGG
NM_000584	-0.560187	1.5	4	74974172	IL8	Homo sapiens interleukin 8 (IL8), mRNA.	immune response [0006955]	CGEN_HUMAN_LIB2_6010313910_0	Hs.624	ATTGCCAGCTGTGTTGGTAGTGCTGTGTTGAATTACGGAATAATGAGTTAGAACTATTAA
NM_006873	0.559501	1.5	2	48737069	SBLF	Homo sapiens stoned B-like factor (SBLF), mRNA.	regulation of transcription\, DNA-dependent [0006355]	CGEN_HUMAN_LIB2_6010311901_0	Hs.54961	CAGTTCTAGGATGTTAGTTCCCTTCATTCCAGAGCTATGCTTGTGATACAGCCCCTTTTC
NM_006713	0.55563	1.5	5	32637361	PC4	Homo sapiens activated RNA polymerase II transcription cofactor 4 (PC4), mRNA.	regulation of transcription\, DNA-dependent [0006355]	CGEN_HUMAN_LIB2_6010311079_0	Hs.349506	TTCCAATCAAATGTCTAGGCTTGTTTGACTTCCACCCCCAATGGTTTTTCACTCTTTTTA
NM_015474	-0.555172	1.5	20	34959690	SAMHD1	Homo sapiens SAM domain and HD domain 1 (SAMHD1), mRNA.	Unknown [-]	CGEN_HUMAN_LIB2_6010314671_0	Hs.23889	GCAGAGCAGCTGATTCGAGTATATTGTAAGAAGGTGGACAGAAAGAGTTTGTATGCCGCA
NM_053000	0.554918	1.5	5	111525312	TIGA1	Homo sapiens TIGA1 (TIGA1), mRNA.	Unknown [-]	CGEN_HUMAN_LIB2_6010324458_0	Hs.12082	GCCTGAAGTGTAGACTGCTGCTAGCTGAATACCATCTGGGAGCATAAAGGTGACCTGAAG
NM_012202	-0.554294	1.5	11	62232930	GNG3	Homo sapiens guanine nucleotide binding protein (G protein), gamma 3 (GNG3), mRNA.	G-protein coupled receptor protein signaling pathway [0007186]	CGEN_HUMAN_LIB2_6010301310_0	Hs.179915	CCCCTTAGGCTCCTTGCATCCCATCCCTAACCCTTGCCTGACCATGTGAGGTTATCTGAA
NM_018162	-0.551636	1.5	11	20096551	NAV2	Homo sapiens neuron navigator 2 (NAV2), mRNA.	actin cytoskeleton organization and biogenesis [0030036]	CGEN_HUMAN_LIB2_6010303114_0	Hs.23467	CCAGCTGCCTGCGGACCGCTTCCTTCCACAGCGAGAACTGCACTACCTTCTGTTGTACTT
NM_006187	-0.550229	1.5	12	111872907	OAS3	Homo sapiens 2'-5'-oligoadenylate synthetase 3, 100kDa (OAS3), mRNA.	nucleobase\, nucleoside\, nucleotide and nucleic acid metabolism [0006139]	CGEN_HUMAN_LIB2_6010310153_0	Hs.56009	GCTTCCCGGTCTAGCCACACCCTCGGATGGAAAGACTTGACTGCATAAAGATGTCAGTTC
BC017737	0.548581	1.5	19	57844123	ZNF83	Homo sapiens, clone IMAGE:4423835, mRNA.	Unknown [-]	CGEN_HUMAN_LIB2_6010316791_0	Hs.120954	AGTGCTGAAGAACAACCGTGTGTGGGCCTTCAACCCTGTCTGGGTGGGTTCTGGACAGTG
NM_002112	-0.545901	1.5	15	48321653	HDC	Homo sapiens histidine decarboxylase (HDC), mRNA.	amine metabolism [0009308]	CGEN_HUMAN_LIB2_6010307456_0	Hs.1481	CAGGGACTCTGTGAACCCCTCACAATTGTATGCCAACTTTGTGTGCTTATGTGTACATGC
NM_005144	0.543159	1.5	8	22028804	HR	Homo sapiens hairless (HR), transcript variant 1, mRNA.	regulation of transcription\, DNA-dependent [0006355]	CGEN_HUMAN_LIB2_6010312252_0	Hs.272367	GAGACCCAGGAGACAAACAGCCCTTCCTTGGGGAAACTTGGGAATCATTCTGGCTTAAAC
NM_017459	-0.540901	1.5	1	17050055	MFAP2	Homo sapiens microfibrillar-associated protein 2 (MFAP2), transcript variant 1, mRNA.	Unknown [-]	CGEN_HUMAN_LIB2_6010323555_0	Hs.389137	TGTCCTCTCTGACACCACCCCGGCCTGCCTCTTTGTTGCCATGAGAGCTGCCTACCTCTT
NM_005063	-0.540584	1.5	10	102111652	SCD	Homo sapiens stearoyl-CoA desaturase (delta-9-desaturase) (SCD), mRNA.	fatty acid biosynthesis [0006633]	CGEN_HUMAN_LIB2_6010307756_0	Hs.119597	TTCAGGATATTGGTTCTTCCCCTCATAGTAATAAGATGGCTGTGGCATTTCCAAACATCC
BE886177	0.538759	1.5	3	157143839	-	601509966F1 NIH_MGC_71 Homo sapiens cDNA clone IMAGE:3911369 5', mRNA sequence.	Unknown [-]	CGEN_HUMAN_LIB2_6010321021_0	Hs.296326	AAGTACAACTACAAAATCCTCTGAGTTCTCCAGGAAGCCTAAACCTTGAGCAGTATCTTA
NM_004433	-0.537316	1.5	1	198712024	ELF3	Homo sapiens E74-like factor 3 (ets domain transcription factor, epithelial-specific ) (ELF3), mRNA.	regulation of transcription\, DNA-dependent [0006355]	CGEN_HUMAN_LIB2_6010311919_0	Hs.166096	TTTGGGGCCGATGACTTGGTACTGACCCTGAGCAACCCCCAGATGTCATTGGAGGGTACA
NM_022071	0.536518	1.5	8	19295168	SH2D4A	Homo sapiens hypothetical protein FLJ20967 (FLJ20967), mRNA.	intracellular signaling cascade [0007242]	CGEN_HUMAN_LIB2_6010302033_0	Hs.17433	TTTCTCATCCGAGTCAGTGAAAGGATCAAAGGCTATGCCCTGTCCTATCTGTCGGAGGAC
NM_002121	-0.534964	1.4	6	33161584	HLA-DPB1	Homo sapiens major histocompatibility complex, class II, DP beta 1 (HLA-DPB1), mRNA.	immune response [0006955]	CGEN_HUMAN_LIB2_6010313909_0	Hs.814	TTCGTGCTGGGGCTCATCATCTGTGGAGTGGGCATCTTCATGCACAGGAGGAGCAAGAAA
NM_018222	0.53481	1.4	11	12507662	PARVA	Homo sapiens parvin, alpha (PARVA), mRNA.	Unknown [-]	CGEN_HUMAN_LIB2_6010318989_0	Hs.44077	CCAGAAGTCTGTGACTACCTTGTCACTACTTTAGGCCCATTCCACAAAGCCCATCTCTGG
NM_004701	-0.53354	1.4	15	57184665	CCNB2	Homo sapiens cyclin B2 (CCNB2), mRNA.	regulation of cell cycle [0000074]	CGEN_HUMAN_LIB2_6010303954_0	Hs.194698	AGCAGTCCTAACGGCGCCTCGTACGCTAGTGTCCTCCCTTTTCAGTCCGCGTCCCTCCCT
BC017967	-0.53333	1.4	6	33192850	-	Homo sapiens, Similar to major histocompatibility complex, class II, DP beta 1, clone MGC:24119 IMAGE:4663904, mRNA, complete cds.	immune response [0006955]	CGEN_HUMAN_LIB2_6010313869_0	Hs.199142	TGGGGCGGCCCATAGGCGAGTACTTCAATAGCCAGAAGGACTTTATGGAACGGAAGCGAG
NM_018685	-0.532855	1.4	7	36262625	ANLN	Homo sapiens anillin, actin binding protein (scraps homolog, Drosophila) (ANLN), mRNA.	exit from mitosis [0007096]	CGEN_HUMAN_LIB2_6010303891_0	Hs.62180	CAAAGAGAAGATGACCGAGAGACTCTTGTCAGCCAATGCAGGGACACACTCTGTGTTACC
NM_006580	0.530821	1.4	3	191610700	CLDN16	Homo sapiens claudin 16 (CLDN16), mRNA.	ion transport [0006811]	CGEN_HUMAN_LIB2_6010305029_0	Hs.251391	TATTTTCCCGTCATTCTCTCTGCTAACCTTCCACCTTATGCACACACTTTCCCTATATTT
NM_017631	-0.530168	1.4	4	169512631	FLJ20035	Homo sapiens hypothetical protein FLJ20035 (FLJ20035), mRNA.	regulation of translation [0006445]	CGEN_HUMAN_LIB2_6010308373_0	Hs.109309	GGAAAGAGCAAACACTTTGGAATCAAACAGAGTTGCAATCAAACCTGCCATGTTCTGTCA
NM_014256	-0.528462	1.4	19	17783530	B3GNT3	Homo sapiens UDP-GlcNAc:betaGal beta-1,3-N-acetylglucosaminyltransferase 3 (B3GNT3), mRNA.	protein amino acid glycosylation [0006486]	CGEN_HUMAN_LIB2_6010308275_0	Hs.69009	CAAAACGTGGGCCCCATCCGGGCTTTTTGGAGCAAGTACTATGTGCCAGAGGTGGTGACT
NM_012401	0.527435	1.4	22	49016289	-	Homo sapiens plexin B2 (PLXNB2), mRNA.	development [0007275]	CGEN_HUMAN_LIB2_6010305835_0	Hs.3989	CATCGGGTGTTCACTGTCGAGTCTCGAGTGATTTGAAAATGTGCCTTACGCTGCCACGCT
NM_014279	-0.524647	1.4	9	135238838	OLFM1	Homo sapiens olfactomedin 1 (OLFM1), transcript variant 1, mRNA.	development [0007275]	CGEN_HUMAN_LIB2_6010305876_0	Hs.74376	GAAACTCTGGTTTCCGATGGGACAGGAAAGTCATACGGGCAACAGTATGCGGAAAGTACG
NM_133639	-0.522935	1.4	15	38952512	RHOV	Homo sapiens ras homolog gene family, member V (ARHV), mRNA.	small GTPase mediated signal transduction [0007264]	CGEN_HUMAN_LIB2_6010302332_0	Hs.163834	AAGAAGTTCTTCTGCTTCGTTTGAGCAGCTATGGCTGCATAGCAAGTAGTAGGCAGGAGG
NM_020859	0.522155	1.4	4	78035086	ShrmL	Homo sapiens Shroom-related protein (ShrmL), mRNA.	intracellular signaling cascade [0007242]	CGEN_HUMAN_LIB2_6010301858_0	Hs.278628	CCAAGGAAATTGTCCACCAAGACAAATCTCTAGCAGACATTTTGGATCCAGACTCCAGGC
AK023055	0.521711	1.4	4	83763237	-	Homo sapiens cDNA FLJ12993 fis, clone NT2RP3000197.	Unknown [-]	CGEN_HUMAN_LIB2_6010315021_0	Hs.199647	TTCATCGTTGTTCAGTGGTCGGCTGTGTGGATCCCAGGAGAGACATATGCCACAGACTGT
NM_002948	0.519249	1.4	3	23937172	RPL15	Homo sapiens ribosomal protein L15 (RPL15), mRNA.	protein biosynthesis [0006412]	CGEN_HUMAN_LIB2_6010308113_0	Hs.74267	GGGTTTCAAAAGACTCAGTTAATTGATTTCCAGGAAGTACTCATAGCAAGTTCATAAAAG
NM_019069	0.515895	1.4	3	123616932	WDR5B	Homo sapiens WD repeat domain 5B (WDR5B), mRNA.	G-protein coupled receptor protein signaling pathway [0007186]	CGEN_HUMAN_LIB2_6010301302_0	Hs.142395	GCCTGAAAACCCAAACTATGCTCTCAAATGTACTCTTGTGGGACACACGGAAGCAGTGTC
NM_004485	0.515895	1.4	1	232041344	GNG4	Homo sapiens guanine nucleotide binding protein (G protein), gamma 4 (GNG4), mRNA.	regulation of G-protein coupled receptor protein signaling pathway [0008277]	CGEN_HUMAN_LIB2_6010301709_0	Hs.32976	CTGTAGAGACCATGCATGCTCTAAGCCTTAGGGAGTGAGACCAACACCCATCCCTGCCCA
NM_152637	-0.515661	1.4	12	54364298	MGC17301	Homo sapiens hypothetical protein MGC17301 (MGC17301), mRNA.	coenzyme biosynthesis [0009108]	CGEN_HUMAN_LIB2_6010307710_0	Hs.51483	AAAGCTCTACTTCTACGCTGACCCAGGGAGGAAACACTAGGACCCTGTTGTATCCTCAAC
NM_080821	0.512868	1.4	20	54375563	C20orf108	Homo sapiens chromosome 20 open reading frame 108 (C20orf108), mRNA.	Unknown [-]	CGEN_HUMAN_LIB2_6010317851_0	Hs.352413	CAGACATTCCAGAATTGTCATGATGTTTACACTGTCTGAGTTAAAAATCCTGTTCAAGAA
NM_002838	-0.511373	1.4	1	195456850	PTPRC	Homo sapiens protein tyrosine phosphatase, receptor type, C (PTPRC), transcript variant 1, mRNA.	protein amino acid dephosphorylation [0006470]	CGEN_HUMAN_LIB2_6010312642_0	Hs.170121	AGAAAAGCTCCCTGAAGCAAAGGAACAGGCTGAAGGTTCTGAACCCACGAGTGGCACTGA
AK055865	0.510668	1.4	22	38249631	MGC52010	Homo sapiens cDNA FLJ31303 fis, clone LIVER1000082.	Unknown [-]	CGEN_HUMAN_LIB2_6010321416_0	Hs.350200	GGAGCAAGGCTAATTCCTGAGCCCTTGGGGACGACAGCTCCAGGAGTAGGAAGAAGGGTG
BG109597	0.510363	1.4	12	78498364	-	602280715F1 NIH_MGC_86 Homo sapiens cDNA clone IMAGE:4368554 5', mRNA sequence.	Unknown [-]	CGEN_HUMAN_LIB2_6010317827_0	Hs.116735	CTATGTGTCAGATGGTCATTTGGTACTAAAGGTGTCCTGAGGGAAGCATGCTTTGTTCAC
NM_014314	-0.509892	1.4	9	32447245	DDX58	Homo sapiens RNA helicase (RIG-I), mRNA.	apoptosis [0006915]	CGEN_HUMAN_LIB2_6010302395_0	Hs.145612	CCCGACAGAACTGCAGCCATGACTGGGGAATCCATGTGAAGTACAAGACATTTGAGATTC
BQ213808	0.508879	1.4	3	171597049	-	AGENCOURT_7554716 NIH_MGC_72 Homo sapiens cDNA clone IMAGE:6063100 5', mRNA sequence.	Unknown [-]	CGEN_HUMAN_LIB2_6010317156_0	Hs.17132	GGTTAAAGTTGCTGTGGTTGGTTGCATTACATGACACAGAAAACTGTCCTCTACCTCACG
NM_018970	-0.508638	1.4	7	112316485	GPR85	Homo sapiens G protein-coupled receptor 85 (GPR85), mRNA.	G-protein coupled receptor protein signaling pathway [0007186]	CGEN_HUMAN_LIB2_6010301262_0	Hs.152009	GTCAGCTGTCAAGGGGAGACCACAGCCTTAGTATGACATCCTGCACAATTTGTGAAGCAT
NM_012408	0.507412	1.4	20	45272585	PRKCBP1	Homo sapiens protein kinase C binding protein 1 (PRKCBP1), mRNA.	regulation of transcription\, DNA-dependent [0006355]	CGEN_HUMAN_LIB2_6010310994_0	Hs.75871	AGCATCGGCTTTGACTGCAGACTGTTCACCCACACGAGCCCTGTGCTTTTGGTGTAAATA
NM_000713	-0.504498	1.4	19	45645628	BLVRB	Homo sapiens biliverdin reductase B (flavin reductase (NADPH)) (BLVRB), mRNA.	amino acid metabolism [0006520]	CGEN_HUMAN_LIB2_6010307532_0	Hs.76289	CACCGATGAGTACGACGGACACAGCACCTACCCCTCCCACCAGTACCAGTAGCACTCTGT
NM_014505	0.504383	1.4	12	69110855	KCNMB4	Homo sapiens potassium large conductance calcium-activated channel, subfamily M, beta member 4 (KCNMB4), mRNA.	potassium ion transport [0006813]	CGEN_HUMAN_LIB2_6010305364_0	Hs.46784	CTGGAAGACTTGGAACCTCAAAGCTTGTATTCCATCTGCTGTAGCAATGGCTAAAGGGTC
NM_005126	0.502891	1.4	3	23993867	NR1D2	Homo sapiens nuclear receptor subfamily 1, group D, member 2 (NR1D2), mRNA.	regulation of transcription\, DNA-dependent [0006355]	CGEN_HUMAN_LIB2_6010310878_0	Hs.37288	AACAACATGCACTCTGAGGAGCTCTTGGCCTTTAAAGTTCACCCTTAAGGCCTTTGTTTA
NM_138425	0.501888	1.4	12	6923929	GRCC10	Homo sapiens hypothetical protein BC009925 (LOC113246), mRNA.	signal transduction [0007165]	CGEN_HUMAN_LIB2_6010300804_0	Hs.405913	TCCGCCCCGGAGAATGCAGTGCGCATGGACGAGGCTCGGGATAACGCCTGCAACGACATG
NM_030930	-0.499859	1.4	11	67523627	UNC93B1	Homo sapiens unc-93 homolog B1 (C. elegans) (UNC93B1), mRNA.	protein secretion [0009306]	CGEN_HUMAN_LIB2_6010314046_0	Hs.135187	ATCTACGCCCTCTTTGTCTCCACCAACTACTGGGAGCGCTACTACACGCTTGTGCCCTCG
NM_002440	0.498937	1.4	1	76090419	MSH4	Homo sapiens mutS homolog 4 (E. coli) (MSH4), mRNA.	physiological processes [0007582]	CGEN_HUMAN_LIB2_6010306704_0	Hs.115246	CCCTGAGATGGAAAGACAGAGAGCTGTGTACCATCTAGCCACTAGGCTTGTTCAAACTGC
NM_032413	-0.498145	1.4	15	43510500	NMES1	Homo sapiens normal mucosa of esophagus specific 1 (NMES1), mRNA.	Unknown [-]	CGEN_HUMAN_LIB2_6010319383_0	Hs.112242	TTGGTGGTGTTCATGACTGTGGCGGCGGGTGGAGCCTCATCTTTCGCTGTGTATTCTCTT
NM_017606	0.497768	1.4	8	28259306	ZNF395	Homo sapiens hypothetical protein DKFZp434K1210 (DKFZp434K1210), mRNA.	Unknown [-]	CGEN_HUMAN_LIB2_6010320709_0	Hs.32352	GAGAGTGTTTTGAGCCATGGCCACGTTGTCATTGTGAGTCTATAGCTTGACTCCTTGGAG
NM_013402	-0.492941	1.4	11	61325609	FADS1	Homo sapiens fatty acid desaturase 1 (FADS1), mRNA.	electron transport [0006118]	CGEN_HUMAN_LIB2_6010309445_0	Hs.132898	GCAAAGGTCAAGACTGTGGTATTGGGGTCTTTTGGCTCTGAAGGATCCTGGAACCACTGA
NM_005004	-0.489366	1.4	10	102276762	NDUFB8	Homo sapiens NADH dehydrogenase (ubiquinone) 1 beta subcomplex, 8, 19kDa (NDUFB8), mRNA.	oxidative phosphorylation\, NADH to ubiquinone [0006120]	CGEN_HUMAN_LIB2_6010309909_0	Hs.198273	GTATGGCGACTACCCGAAGCTCCCTGACCGCTCACAGCATGAGAGAGATCCATGGTATAG
BC036037	-0.488089	1.4	10	75203375	FUT11	Homo sapiens, Similar to putative alpha 1,3-fucosyl transferase, clone MGC:33202 IMAGE:5271548, mRNA, complete cds.	protein amino acid glycosylation [0006486]	CGEN_HUMAN_LIB2_6010308273_0	Hs.348319	ATCCTTTGCTGCCTAACTACCTCAACGGCTTCGAGTGTTTCGTCTGTGACTACGAACTGG
NM_003955	0.486963	1.4	17	73866149	SOCS3	Homo sapiens suppressor of cytokine signaling 3 (SOCS3), mRNA.	intracellular signaling cascade [0007242]	CGEN_HUMAN_LIB2_6010301906_0	Hs.345728	TCTTCAGCATCTCTGTCGGAAGACCGTCAACGGCCACCTGGACTCCTATGAGAAAGTCAC
NM_144967	-0.486904	1.4	23	129949167	FLJ30058	Homo sapiens hypothetical protein FLJ30058 (FLJ30058), mRNA.	actin filament polymerization [0030041]	CGEN_HUMAN_LIB2_6010303146_0	Hs.22905	GTGGGACATGCTCTGGTAACACACAGATATGGGTTGCATATGATCCAGAATTACAGCTGA
NM_003045	0.486785	1.4	13	28989281	SLC7A1	Homo sapiens solute carrier family 7 (cationic amino acid transporter, y+ system), member 1 (SLC7A1), mRNA.	amino acid transport [0006865]	CGEN_HUMAN_LIB2_6010304571_0	Hs.2928	GCCGTGGTCACGGGCGTCATCTGGAGGCAGCCCGAGAGCAAGACCAAGCTCTCATTTAAG
NM_005605	0.486306	1.4	8	22388426	PPP3CC	Homo sapiens protein phosphatase 3 (formerly 2B), catalytic subunit, gamma isoform (calcineurin A gamma) (PPP3CC), mRNA.	protein amino acid dephosphorylation [0006470]	CGEN_HUMAN_LIB2_6010312633_0	Hs.75206	CCAACCCAACGGCTTACTTTCAAGGAAGTATTTGAGAATGGGAAACCTAAAGTTGATGTT
NM_020973	-0.486064	1.4	4	22496656	GBA3	Homo sapiens glucosidase, beta, acid 3 (cytosolic) (GBA3), mRNA.	carbohydrate metabolism [0005975]	CGEN_HUMAN_LIB2_6010308560_0	Hs.146182	GTCTCTTCTGGATAACTTTGAGTGGAACCAGGGATACAGCAGCCGGTTTGGTCTCTTCCA
NM_016286	-0.484651	1.4	17	77587738	DCXR	Homo sapiens dicarbonyl/L-xylulose reductase (DCXR), mRNA.	metabolism [0008152]	CGEN_HUMAN_LIB2_6010307075_0	Hs.9857	GGGCTTAATAGCCCGGGGAGTCCCAGGGGCCATCGTGAATGTCTCCAGCCAGTGCTCCCA
NM_020216	-0.48159	1.4	1	198706560	RNPEP	Homo sapiens arginyl aminopeptidase (aminopeptidase B) (RNPEP), mRNA.	proteolysis and peptidolysis [0006508]	CGEN_HUMAN_LIB2_6010309236_0	Hs.283667	TGTTCCCAAATTCCTGTTCCCTGATCAACTTCCTGGAGTTTATATCCCCTCAGGATAATC
NM_024079	-0.479516	1.4	11	77502971	ALG8	Homo sapiens hypothetical protein MGC2840 similar to a putative glucosyltransferase (MGC2840), mRNA.	oligosaccharide-lipid intermediate assembly [0006490]	CGEN_HUMAN_LIB2_6010308342_0	Hs.155356	CTACCTCTATGTAGCACCAGCTTATGGTGTATATCTGCTGCGATCCTACTGTTTCACTGC
NM_024841	0.478861	1.4	11	36441462	FLJ14213	Homo sapiens hypothetical protein FLJ14213 (FLJ14213), mRNA.	cytoskeleton organization and biogenesis [0007010]	CGEN_HUMAN_LIB2_6010303037_0	Hs.183506	ATCCTCAACCTACATCCAGATCCTATGTGCTGCTTGCACAGAGGCCTTTGGCTTTTGACC
NM_003271	0.478839	1.4	11	855715	TSPAN4	Homo sapiens transmembrane 4 superfamily member 7 (TM4SF7), mRNA.	mitochondrial transport [0006839]	CGEN_HUMAN_LIB2_6010305004_0	Hs.26518	AACTACACTGACTGGTTCGAGGTGTACAACGCCACGCGGGTACCTGACTCCTGCTGCTTG
NM_005192	-0.478713	1.4	14	53956483	CDKN3	Homo sapiens cyclin-dependent kinase inhibitor 3 (CDK2-associated dual specificity phosphatase) (CDKN3), mRNA.	protein amino acid dephosphorylation [0006470]	CGEN_HUMAN_LIB2_6010312523_0	Hs.84113	TCGGGACAAATTAGCTGCACATCTATCATCAAGAGATTCACAATCAAGATCTGTATCAAG
NM_030898	-0.478664	1.4	9	128142407	-	Homo sapiens hypothetical protein FLJ21673 (FLJ21673), mRNA.	cell growth and/or maintenance [0008151]	CGEN_HUMAN_LIB2_6010302744_0	Hs.287679	TTCAGGCACTGCTCTAAACTCTGGGGATGCAAAAGTGAGCAAAGCAGACATCTCTGCCCT
NM_002435	-0.476046	1.4	15	72977049	MPI	Homo sapiens mannose phosphate isomerase (MPI), mRNA.	carbohydrate metabolism [0005975]	CGEN_HUMAN_LIB2_6010308618_0	Hs.75694	GGCCAATGAGAGTGTCTCACTGAAGCTTACTGAGCCGAAGGACCTGCTGATATTCCGTGC
AF086431	0.474411	1.4	1	24610913	-	Homo sapiens full length insert cDNA clone ZD79H10.	Unknown [-]	CGEN_HUMAN_LIB2_6010321141_0	Hs.22380	CCCCAGCAAGGCAACCCAGGGACTACAACTGGCAATCCCAACTCCTGGGCTAGGGCTTTT
NM_004923	-0.471965	1.4	11	68271268	MTL5	Homo sapiens metallothionein-like 5, testis-specific (tesmin) (MTL5), mRNA.	spermatogenesis [0007283]	CGEN_HUMAN_LIB2_6010306510_0	Hs.121378	CTGTTGCAAGTTCCCATCGTCCCAGGAACTAGAGGATGCCTCCTGCTGTTCTCTTAAGAA
NM_006495	-0.468113	1.4	17	26655456	EVI2B	Homo sapiens ecotropic viral integration site 2B (EVI2B), mRNA.	cell growth and/or maintenance [0008151]	CGEN_HUMAN_LIB2_6010302716_0	Hs.5509	CCAAGAAGATTCCAACCTTGAGATCCAGTGTCAGGAGTTCTCTATTCCTCCCAACTCTGA
NM_032926	-0.467918	1.4	23	102670774	TCEAL3	Homo sapiens hypothetical protein MGC15737 (MGC15737), mRNA.	vision [0007601]	CGEN_HUMAN_LIB2_6010313600_0	Hs.39122	AGAATATTGCTGGCCCTGCTTTCCCTGGTAGGTATTTGCCAGGCCCAATGCTTTAACCTT
BC036297	-0.467061	1.4	10	8134643	FLJ45983	Homo sapiens, clone IMAGE:4498705, mRNA.	Unknown [-]	CGEN_HUMAN_LIB2_6010323059_0	Hs.180908	GCTGTCTAACATTCACCGGAAACCTCTCCATAAACAAGGAGAAACGAATGCACACGCATT
NM_002564	-0.463358	1.4	11	72624423	P2RY2	Homo sapiens purinergic receptor P2Y, G-protein coupled, 2 (P2RY2), mRNA.	G-protein coupled receptor protein signaling pathway [0007186]	CGEN_HUMAN_LIB2_6010301258_0	Hs.339	AGAAAACCCTGGTAAGTAATGAGGGCTGAGTTTGCACAGTGGTCTGGAATGGACTGGGTG
AK091614	-0.462854	1.4	11	66823105	LOC338692	Homo sapiens cDNA FLJ34295 fis, clone FEBRA2005701, weakly similar to ZINC FINGER PROTEIN 195.	Unknown [-]	CGEN_HUMAN_LIB2_6010317406_0	Hs.14337	GAACAAATGTGGTATCTGGGGCTGGCGGTCTGAGAAGATGGAAACTGTTAGCGGCTACGA
NM_138780	-0.462746	1.4	23	37742115	SYTL5	Homo sapiens synaptotagmin-like 5 (SYTL5), mRNA.	Unknown [-]	CGEN_HUMAN_LIB2_6010325477_0	Hs.367758	TTTGGCAGAAGATGGCCAACAACCCTGGAACTCCCTTTGAGGGTGTACTCATGCTTCGTT
NM_005870	0.462443	1.4	13	20619926	SAP18	Homo sapiens sin3-associated polypeptide, 18kDa (SAP18), mRNA.	chromatin modification [0016568]	CGEN_HUMAN_LIB2_6010303587_0	Hs.23964	AGCAGAGGCAGTTTGGAATAAGCTGCGGCAAGTTGAAGAAGCTGTGTTGGACGAGATTGC
NM_033405	-0.461275	1.4	20	61660786	PRIC285	Homo sapiens peroxisomal proliferator-activated receptor A interacting complex 285 (PRIC285), mRNA.	amino acid activation [0006418]	CGEN_HUMAN_LIB2_6010308204_0	Hs.151714	TCTGGGGACAGGAACACCTCTCAGGGTGGCCAAGAGGGGCTTCCTTGGGACCAGTGTAAG
NM_021220	0.461162	1.4	20	17970250	ZNF339	Homo sapiens zinc finger protein 339 (ZNF339), mRNA.	spermatogenesis [0007283]	CGEN_HUMAN_LIB2_6010306543_0	Hs.71935	GCTTCCGTCTGCAGCGCATGCTGAACCGTCACCTCAAGTGCCACAACCAGGTGAAAAGAC
NM_152523	-0.457717	1.4	2	208444175	FLJ40432	Homo sapiens hypothetical protein FLJ40432 (FLJ40432), mRNA.	Unknown [-]	CGEN_HUMAN_LIB2_6010319238_0	Hs.4190	GCTCCCATCCTACACACAGATATTTGCTTACTGTGTGGGCCGATAGCTGTGAACTATGTA
NM_014370	0.456684	1.4	23	152571714	STK23	Homo sapiens serine/threonine kinase 23 (STK23), mRNA.	protein amino acid phosphorylation [0006468]	CGEN_HUMAN_LIB2_6010312961_0	Hs.104865	AGAGCAGGCCACACAGTTCAGCGCCTTTCTGCTGCCCATGATGGAGTACATCCCCGAAAA
NM_000113	-0.455052	1.4	9	129655766	TOR1A	Homo sapiens dystonia 1, torsion (autosomal dominant; torsin A) (DYT1), mRNA.	protein folding [0006457]	CGEN_HUMAN_LIB2_6010313279_0	Hs.19261	GATTATTACTACGATGATTGACAGTCATGATTGGCAGCCGGAGTCACTGCCTGGAGTTGG
AK091883	0.454247	1.4	3	170814822	MDS1	Homo sapiens cDNA FLJ34564 fis, clone KIDNE2002845.	Unknown [-]	CGEN_HUMAN_LIB2_6010315780_0	Hs.376626	TCCAGTGGTGTATATGCATGAGGGTAGTTGCTAGGCTCGGTTTTGGAGAAAGATCTTCAC
NM_004354	0.454156	1.4	4	78442707	CCNG2	Homo sapiens cyclin G2 (CCNG2), mRNA.	mitosis [0007067]	CGEN_HUMAN_LIB2_6010303867_0	Hs.429880	TTGGATCGTTTCAAGGCGCACAGCCCAGAACCTCCACAACAGCTACTATAGTGTTCCTGA
BU742334	0.453905	1.4	18	5879549	-	UI-E-EO1-ajc-g-07-0-UI.s1 UI-E-EO1 Homo sapiens cDNA clone UI-E-EO1-ajc-g-07-0-UI 3', mRNA sequence.	Unknown [-]	CGEN_HUMAN_LIB2_6010317164_0	Hs.283696	TTTTAAACGGGTGTGTACGTTTTGCTACTAGGCTATGTGGTGGAGACTGGAGGGGACCAG
NM_002824	0.453091	1.4	12	6750076	PTMS	Homo sapiens parathymosin (PTMS), mRNA.	regulation of cell cycle [0000074]	CGEN_HUMAN_LIB2_6010303940_0	Hs.171814	ACCTGCTCCATCTGAGCTCTCCAGCTGGCCCCCAATTGCTCCTCTCTCTCTTTGCTCTCT
NM_014047	0.452941	1.4	19	13750037	HSPC023	Homo sapiens HSPC023 protein (HSPC023), mRNA.	cell growth and/or maintenance [0008151]	CGEN_HUMAN_LIB2_6010302782_0	Hs.420065	ACATCCCACCCCCTACCTCCATATGGGACCTTGCAAGTCATCCCACAGGCTGCACTGTCA
NM_057168	0.452706	1.4	7	120573868	WNT16	Homo sapiens wingless-type MMTV integration site family, member 16 (WNT16), transcript variant 1, mRNA.	cell-cell signaling [0007267]	CGEN_HUMAN_LIB2_6010300595_0	Hs.272375	GTTAACATAAGCATTGGGTGCTGACTTACCCTTTCATGTACTTCCAAAGAAAGGTAATCA
NM_080685	0.451672	1.4	4	88093124	PTPN13	Homo sapiens protein tyrosine phosphatase, non-receptor type 13 (APO-1/CD95 (Fas)-associated phosphatase) (PTPN13), transcript variant 4, mRNA.	intracellular signaling cascade [0007242]	CGEN_HUMAN_LIB2_6010302134_0	Hs.211595	GGGATGATTAAAGGCAGCATTTGATGATAGCAGACATTGTTACAAGGACATGGTGAGTCT
NM_004265	-0.450846	1.4	11	61389760	FADS2	Homo sapiens fatty acid desaturase 2 (FADS2), mRNA.	electron transport [0006118]	CGEN_HUMAN_LIB2_6010309751_0	Hs.184641	TGGGGAAGGGGTGCAGGTGGGGTGATGGCCAGAGGAATGATGGGCTTTTGTTCTGAGGGG
NM_018122	-0.450736	1.4	1	170551186	FLJ10514	Homo sapiens hypothetical protein FLJ10514 (FLJ10514), mRNA.	aspartyl-tRNA aminoacylation [0006422]	CGEN_HUMAN_LIB2_6010308238_0	Hs.59346	TGGAGTCACAAAGACTGGAATTAATCAGACTAATGGAGACCCAAGAGGAAGATGTGGTCC
NM_002539	0.450662	1.4	2	10534478	ODC1	Homo sapiens ornithine decarboxylase 1 (ODC1), mRNA.	polyamine biosynthesis [0006596]	CGEN_HUMAN_LIB2_6010307490_0	Hs.75212	ATGATTCCAAAGCAGTCTGTCGTCTCAGTGTGAAATTCGGTGCCACGCTCAGAACCAGCA
AW969791	0.449468	1.4	5	53215577	-	EST381869 MAGE resequences, MAGK Homo sapiens cDNA, mRNA sequence.	Unknown [-]	CGEN_HUMAN_LIB2_6010318665_0	Hs.293796	GGCTAACAGATTCATGTGGACATTTACCAGGCAAGACCAACTTGTATTGTCCATGATTTC
BQ716421	-0.44697	1.4	23	43359992	MAOA	AGENCOURT_8291291 Lupski_sympathetic_trunk Homo sapiens cDNA clone IMAGE:6194038 5', mRNA sequence.	electron transport [0006118]	CGEN_HUMAN_LIB2_6010309516_0	Hs.183109	ACAAGCTCCTGCCACGGTCTTGAAGTTCTGTTCTTATGCTCTCTGCTCACTGGTTTTCAA
BM685891	0.446838	1.4	5	34994460	DNAJA5	UI-E-CK0-aas-e-03-0-UI.r1 UI-E-CK0 Homo sapiens cDNA clone UI-E-CK0-aas-e-03-0-UI 5', mRNA sequence.	Unknown [-]	CGEN_HUMAN_LIB2_6010323505_0	Hs.34359	CAAGCTACAGACAAGGAAATGTTTGCAATGCATGGAACTGTCAAAGGATTCGTATCTGGA
NM_021174	0.446685	1.4	8	22529518	KIAA1967	Homo sapiens p30 DBC protein (DBC-1), mRNA.	regulation of transcription\, DNA-dependent [0006355]	CGEN_HUMAN_LIB2_6010311016_0	Hs.352416	GGCTATAGAGTTTATAAGATGCTACTGAGCCTTCCTGAAAAGGTCGTGTCCCCACCTGAA
NM_015484	0.446101	1.4	1	25303901	P29	Homo sapiens GCIP-interacting protein p29 (P29), mRNA.	Unknown [-]	CGEN_HUMAN_LIB2_6010320725_0	Hs.20013	CTGGCCGCTCAGAAGCGCGAACAGAGACTGCGCAAATTCCGGGAGCTGCACCTGATGCGG
NM_005688	0.444842	1.4	3	185120478	ABCC5	Homo sapiens ATP-binding cassette, sub-family C (CFTR/MRP), member 5 (ABCC5), mRNA.	transport [0006810]	CGEN_HUMAN_LIB2_6010304303_0	Hs.108660	CAGCGTTGCATGTCGTGACCAACTAGACATTCTGTCGCCTTAGCATGTTTGCTGAACACC
BC002873	-0.444749	1.4	3	49035352	DKFZP564J0123	Homo sapiens, Similar to nuclear protein E3-3 orf1, clone MGC:10527 IMAGE:3945015, mRNA, complete cds.	phosphoenolpyruvate-dependent sugar phosphotransferase system [0009401]	CGEN_HUMAN_LIB2_6010304642_0	Hs.31387	TGCAGTCCCAGGTGCTTCAAGCCATGAGGCAGCGGGGCATTGCTGTGGAAGTGCAGGACA
NM_016215	-0.444438	1.4	9	136842308	EGFL7	Homo sapiens NEU1 protein (ZNEU1), mRNA.	cell cycle [0007049]	CGEN_HUMAN_LIB2_6010303690_0	Hs.91481	TTCCAGCAGCTCGGCCGCATCGACTCCCTGAGCGAGCAGATTTCCTTCCTGGAGGAGCAG
NM_021945	0.444042	1.4	6	3214747	C6orf85	Homo sapiens hypothetical protein FLJ22174 (FLJ22174), mRNA.	Unknown [-]	CGEN_HUMAN_LIB2_6010325282_0	Hs.7734	CTGAGTTCTGAACTGTCGTTCACAGCTGCGTGTCTGCATGGTGTCGCATCTGTTGTACCT
NM_002004	-0.442682	1.4	1	152095145	FDPS	Homo sapiens farnesyl diphosphate synthase (farnesyl pyrophosphate synthetase, dimethylallyltranstransferase, geranyltranstransferase) (FDPS), mRNA.	isoprenoid biosynthesis [0008299]	CGEN_HUMAN_LIB2_6010307784_0	Hs.335918	CAAGTATAACCGGGGTTTGACGGTGGTAGTAGCATTCCGGGAGCTGGTGGAGCCAAGGAA
NM_138375	0.442417	1.4	18	19092461	CABLES1	Homo sapiens hypothetical protein BC004124 (LOC91768), mRNA.	neurogenesis [0007399]	CGEN_HUMAN_LIB2_6010306293_0	Hs.17901	GTGACTTGTCCTGGCTTACTGGGACAGTCTGTATGAGGCATGTCACCACACTGTCGCCTC
BC034779	-0.441026	1.4	19	7479123	FLJ35784	Homo sapiens, LOC199674, clone MGC:35139 IMAGE:5168945, mRNA, complete cds.	regulation of transcription\, DNA-dependent [0006355]	CGEN_HUMAN_LIB2_6010311967_0	Hs.121210	GTGGACTGCGCTTCTTCTCAACACAATACAAGGACGAGTTTCCTTTCAAGTACCAGGGCC
NM_031301	-0.440727	1.4	15	61385027	APH1B	Homo sapiens likely ortholog of C. elegans anterior pharynx defective 1B (APH-1B), mRNA.	Unknown [-]	CGEN_HUMAN_LIB2_6010325630_0	Hs.42954	CAGATAACCTCAGGGAACCAGCACTTCCCAAACCGCAGACTACATCTTTAGAGGAAGCAC
NM_014751	-0.440389	1.4	8	125634484	MTSS1	Homo sapiens KIAA0429 gene product (KIAA0429), mRNA.	insulin receptor signaling pathway [0008286]	CGEN_HUMAN_LIB2_6010301243_0	Hs.77694	AGAGAGTGACCCTGCAGACCTGAGCCCAAGGGATACTCCACAAGGAGAAGACATGCTGAA
AB051455	0.440039	1.4	22	36662134	MICAL-L1	Homo sapiens mRNA for KIAA1668 protein, partial cds.	Unknown [-]	CGEN_HUMAN_LIB2_6010316428_0	Hs.8535	TCATCTCGGTTCCTTAACGTTTATAGTCTGACCCCTCACTTAGGCTTTCCTCTGCCACCC
NM_016733	0.439897	1.4	22	29991677	LIMK2	Homo sapiens LIM domain kinase 2 (LIMK2), transcript variant 2b, mRNA.	protein amino acid phosphorylation [0006468]	CGEN_HUMAN_LIB2_6010313037_0	Hs.278027	CCTATTTGCACTCTATGTGCATCATCCACCGGGATCTGAACTCGCACAACTGCCTCATCA
NM_153250	0.439756	1.4	4	752353	-	Homo sapiens hypothetical protein MGC40413 (MGC40413), mRNA.	Unknown [-]	CGEN_HUMAN_LIB2_6010325157_0	Hs.372549	CATATTTTCCCATCCAATTGTTTGGTTTCAGTGGTCCAGCTTTATTTACAGGCATATAAA
NM_004138	-0.438164	1.4	17	36755949	KRTHA3A	Homo sapiens keratin, hair, acidic, 3A (KRTHA3A), mRNA.	cellular morphogenesis [0000902]	CGEN_HUMAN_LIB2_6010302913_0	Hs.197874	CTCCAACCCCTGCGCCACAACCAATGCATGTGACAAGTCCACTGGGCCCTGTATCTCTAA
NM_020470	-0.437587	1.4	11	65812147	YIF1	Homo sapiens Yip1p-interacting factor (YIF1P), mRNA.	Unknown [-]	CGEN_HUMAN_LIB2_6010317749_0	Hs.406422	TGGGGACCCAATGGCCAATGTGGCTATGGCCTATGGCAGCTCCATCGCATCCCATGGGAA
NM_021630	0.437358	1.4	8	22507396	PDLIM2	Homo sapiens PDZ and LIM domain 2 (mystique) (PDLIM2), mRNA.	intracellular signaling cascade [0007242]	CGEN_HUMAN_LIB2_6010302031_0	Hs.379109	TGCTGGGCCAGGGTCATGCCTATATAAGTTGGCATGGCAGGGACAATGGTGGGCAGTTGC
NM_012426	-0.437063	1.4	16	69155283	SF3B3	Homo sapiens splicing factor 3b, subunit 3, 130kDa (SF3B3), mRNA.	mRNA splicing [0006371]	CGEN_HUMAN_LIB2_6010310526_0	Hs.195614	TTTGGCATTAGAGAAGCTCGGTGCTGTCTTCAATCAAGTAGCCTTCCCACTGCAGTACAC
NM_021643	-0.436886	1.4	2	12814081	TRIB2	Homo sapiens GS3955 protein (GS3955), mRNA.	protein amino acid phosphorylation [0006468]	CGEN_HUMAN_LIB2_6010313088_0	Hs.155418	AGACCAAAGCCTATGTGTTCTTTGAGCGAAGCTATGGGGACATGCATTCCTTCGTCCGCA
NM_006396	-0.436834	1.4	11	65094945	SSSCA1	Homo sapiens Sjogren's syndrome/scleroderma autoantigen 1 (SSSCA1), mRNA.	mitosis [0007067]	CGEN_HUMAN_LIB2_6010303885_0	Hs.25723	CAAGACAAACAGCGGAAAATCTACTGCGTGGCTTGTCAGGAACTCGACTCAGACGTGGAT
NM_002201	-0.436535	1.4	15	86996405	ISG20	Homo sapiens interferon stimulated gene 20kDa (ISG20), mRNA.	cell proliferation [0008283]	CGEN_HUMAN_LIB2_6010303640_0	Hs.183487	GCACTGAAAGAGGACATGAGCGGCTACACAATCTACGACACGTCCACTGACAGGCTGTTG
NM_005165	-0.436478	1.4	17	23924383	ALDOC	Homo sapiens aldolase C, fructose-bisphosphate (ALDOC), mRNA.	glycolysis [0006096]	CGEN_HUMAN_LIB2_6010307351_0	Hs.155247	ACAGGATGGCTGGGTCTCCCCCTACCTCTTCCAGCTCCCACAATTTTCCCATGATGAGGT
NM_006731	-0.436216	1.4	9	105481651	FCMD	Homo sapiens Fukuyama type congenital muscular dystrophy (fukutin) (FCMD), mRNA.	neurogenesis [0007399]	CGEN_HUMAN_LIB2_6010306279_0	Hs.55777	TACCTAGTTTGCTGGTCCCAAGCAGTTTACTGTACTTCACTAGATTTGGTACCTGCTCTC
U80669	0.436103	1.4	8	23594702	NKX3-1	Homo sapiens androgen regulated homeobox protein (NKX3.1) mRNA, complete cds.	regulation of transcription\, DNA-dependent [0006355]	CGEN_HUMAN_LIB2_6010311215_0	Hs.55999	CCTCCCTGGTCTCCGTGTATAACAGCTATCCTTACTACCCATACCTGTACTGCGTGGGCA
NM_006142	-0.435172	1.4	1	26875028	SFN	Homo sapiens stratifin (SFN), mRNA.	regulation of CDK activity [0000079]	CGEN_HUMAN_LIB2_6010303934_0	Hs.184510	GGGAAAGCATGTCTGCTGGGTGTGACCATGTTTCCTCTCAATAAAGTTCCCCTGTGACAC
BC001578	-0.434775	1.4	7	98636998	PDAP1	Homo sapiens, clone IMAGE:3457786, mRNA.	Unknown [-]	CGEN_HUMAN_LIB2_6010319671_0	Hs.433506	CACTATGCTGGTCATGAACTGCTTCAAAATGTGGAGGTAATAAAATGCAACTGTGTAAAA
BC035116	0.433467	1.4	3	162279209	-	Homo sapiens, clone IMAGE:5263177, mRNA.	Unknown [-]	CGEN_HUMAN_LIB2_6010314282_0	Hs.19339	TCACTCAAGATGCATGGCGTGTCATTTGGGTCGCTTTGATGGGTGCTCGGGTAGAATTAG
NM_002473	0.433165	1.4	22	35002279	MYH9	Homo sapiens myosin, heavy polypeptide 9, non-muscle (MYH9), mRNA.	protein amino acid alkylation [0008213]	CGEN_HUMAN_LIB2_6010313417_0	Hs.146550	GTGTCTACTCTAGGACTGGGCCCGAGGGTGGTTTACCTGCACCGTTGACTCAGTATAGTT
BC010176	-0.432656	1.3	19	17021647	NY-SAR-48	Homo sapiens, clone MGC:20533 IMAGE:3342874, mRNA, complete cds.	Unknown [-]	CGEN_HUMAN_LIB2_6010316440_0	Hs.69280	CGTTCAGGGAGGGACTTGTCATGACTCATGGTTACATTCAGGATACTTGAGCACTTTATA
NM_024076	0.432089	1.3	19	38996907	KCTD15	Homo sapiens hypothetical protein MGC2628 (MGC2628), mRNA.	potassium ion transport [0006813]	CGEN_HUMAN_LIB2_6010305286_0	Hs.171637	GATGCTGATGTACAATTGTCGTGCATTTGTGTGAACACATTGCGTTCCCAGTCCATGCCA
NM_016041	-0.431993	1.3	17	5318760	DERL2	Homo sapiens CGI-101 protein (F-LAN-1), mRNA.	peroxidase reaction [0006804]	CGEN_HUMAN_LIB2_6010312458_0	Hs.286131	ATACACCAGATGAGGATCCAAATTACAATCCACTACCTGAGGAACGGCCAGGAGGCTTCG
NM_152715	0.431776	1.3	11	120465080	LRRC35	Homo sapiens hypothetical protein MGC10233 (MGC10233), mRNA.	Unknown [-]	CGEN_HUMAN_LIB2_6010320275_0	Hs.29041	GTTGTGTGACCCTGGACTGTCCCACAGCAGAAGGCAGAACAAACACTTATGTTATGCTTT
BQ889232	0.431502	1.3	19	16054474	-	AGENCOURT_8113325 Lupski_dorsal_root_ganglion Homo sapiens cDNA clone IMAGE:6179009 5', mRNA sequence.	Unknown [-]	CGEN_HUMAN_LIB2_6010317931_0	-	AAGCCACAGTGCCTCTTAGTGTTCTCTAGACACCAAATTTCAGGTAGGCCGGATGCAGTG
NM_016162	0.431502	1.3	12	6630751	ING4	Homo sapiens inhibitor of growth family, member 4 (ING4), mRNA.	regulation of transcription\, DNA-dependent [0006355]	CGEN_HUMAN_LIB2_6010311111_0	Hs.108183	TTCCATTGAGTGGTTCCATTTTGCCTGTGTGGGGCTGACAACCAAGCCTCGGGGGAAATG
NM_000602	-0.431196	1.3	7	100372246	SERPINE1	Homo sapiens serine (or cysteine) proteinase inhibitor, clade E (nexin, plasminogen activator inhibitor type 1), member 1 (SERPINE1), mRNA.	blood coagulation [0007596]	CGEN_HUMAN_LIB2_6010306885_0	Hs.82085	CCTAGAGAACCTGGGAATGACCGACATGTTCAGACAGTTTCAGGCTGACTTCACGAGTCT
M62896	0.431149	1.3	4	154586508	ANXA2P1	Human lipocortin (LIP) 2 pseudogene mRNA, complete cds-like region.	skeletal development [0001501]	CGEN_HUMAN_LIB2_6010306373_0	Hs.348252	ATCCAGCAAGACACTAAGGGTGCTGTACCTGTGTGGTGGAGATGGCTGAAGTCCGACACA
NM_003747	0.431003	1.3	8	9601777	TNKS	Homo sapiens tankyrase, TRF1-interacting ankyrin-related ADP-ribose polymerase (TNKS), mRNA.	Unknown [-]	CGEN_HUMAN_LIB2_6010315580_0	Hs.131814	TGCACGAGGCTGCTTCCAAGAACCGTGTAGAAGTCTGCTCTTTGTTACTTAGCCATGGCG
AK022257	0.430733	1.3	14	99839617	SLC25A29	Homo sapiens cDNA FLJ12195 fis, clone MAMMA1000865.	Unknown [-]	CGEN_HUMAN_LIB2_6010326317_0	Hs.179647	TTCTGGGTGAAGGAGACCAAGCCCCTCGCCGAAGGGTGCTGAAACAAGTCAGAAGAGAAA
NM_005990	-0.430084	1.3	5	171403233	STK10	Homo sapiens serine/threonine kinase 10 (STK10), mRNA.	protein amino acid phosphorylation [0006468]	CGEN_HUMAN_LIB2_6010312976_0	Hs.16134	CCCCAGATTCTGATTCTACAGCTGCAGAATGTATATAACGCAATAAAAGCAAATGTTTGA
NM_031407	0.430067	1.3	23	53442793	HUWE1	Homo sapiens upstream regulatory element binding protein 1 (UREB1), mRNA.	physiological processes [0007582]	CGEN_HUMAN_LIB2_6010306625_0	Hs.3383	GCACAGCTAATGATTCAATGCGAGACAAGATTGGCGTCTGTGTTGTGGAGGTTTCAAATA
NM_020903	-0.429953	1.3	19	62334614	USP29	Homo sapiens ubiquitin specific protease 29 (USP29), mRNA.	ubiquitin-dependent protein catabolism [0006511]	CGEN_HUMAN_LIB2_6010309286_0	Hs.287405	GACCTGCTTGACAGACTCACTCGGCCTCACTTCATCCTTGCAAAGAGAATCCTGTACTTC
NM_002009	0.428931	1.3	15	47504000	FGF7	Homo sapiens fibroblast growth factor 7 (keratinocyte growth factor) (FGF7), mRNA.	cell-cell signaling [0007267]	CGEN_HUMAN_LIB2_6010300591_0	Hs.374988	CGAACACAGTGGTACCTGAGGATCGATAAAAGAGGCAAAGTAAAAGGGACCCAAGAGATG
NM_003663	0.428666	1.3	3	88184937	CGGBP1	Homo sapiens CGG triplet repeat binding protein 1 (CGGBP1), mRNA.	Unknown [-]	CGEN_HUMAN_LIB2_6010325735_0	Hs.86041	GGATGTCTAAGAGGCATATGCTGCTTTGGAGGTGTAGTGAACGTGTGTACAGAAGTTTTC
NM_031210	-0.428407	1.3	14	77251917	C14orf156	Homo sapiens hypothetical protein DC50 (DC50), mRNA.	Unknown [-]	CGEN_HUMAN_LIB2_6010315899_0	Hs.324521	CAGAAGAAGGACTTCGGAATGCACTACAACAGGAAAATCATATTATAGATGGAGTAAAGG
AK054659	0.428107	1.3	19	57845819	ZNF83	Homo sapiens cDNA FLJ30097 fis, clone BNGH41000080, weakly similar to Homo sapiens zinc finger protein dp mRNA.	regulation of transcription\, DNA-dependent [0006355]	CGEN_HUMAN_LIB2_6010311504_0	-	ACACGCAAGCCTATACCTAACTTTGCCATTAGGCCACTTCCTAACAAGTTTGTCCCAGCC
NM_012094	-0.42662	1.3	11	63844757	PRDX5	Homo sapiens peroxiredoxin 5 (PRDX5), mRNA.	response to oxidative stress [0006979]	CGEN_HUMAN_LIB2_6010312500_0	Hs.31731	GGAGTCCAGGTGGTGGCCTGTCTGAGTGTTAATGATGCCTTTGTGACTGGCGAGTGGGGC
NM_016423	0.426616	1.3	14	20628082	ZNF219	Homo sapiens zinc finger protein 219 (ZNF219), mRNA.	G-protein coupled receptor protein signaling pathway [0007186]	CGEN_HUMAN_LIB2_6010301426_0	Hs.250493	GGTACGATTCCTGTCATCCCTATTGCAGAGTCGTGTCCCCAATAAACAGGTGTCTTGAGG
NM_001649	0.426408	1.3	23	9727134	APXL	Homo sapiens apical protein-like (Xenopus laevis) (APXL), mRNA.	cellular process [0009987]	CGEN_HUMAN_LIB2_6010300030_0	Hs.2391	GATTTCATGCTCGACACTTACCACTCACCTATCAACAGATCATCCTGCTTGACTGTAACA
NM_021996	-0.425358	1.3	9	133059120	GBGT1	Homo sapiens Forssman glycolipid synthetase (FS), mRNA.	glycolipid biosynthesis [0009247]	CGEN_HUMAN_LIB2_6010307792_0	Hs.130783	TCCTGGAGTCAGCCGAGGAGTTCTTCATGCGTGGGTACCGGGTGCACTACTACATCTTCA
NM_006197	0.424641	1.3	8	17887812	PCM1	Homo sapiens pericentriolar material 1 (PCM1), mRNA.	electron transport [0006118]	CGEN_HUMAN_LIB2_6010309542_0	Hs.75737	CTGGTACTTGGATAGCATCAAACTCAGAACTTACTCCTAGTGAGAGCCTTGCTACTACTG
NM_006320	0.424099	1.3	4	129549026	PGRMC2	Homo sapiens progesterone receptor membrane component 2 (PGRMC2), mRNA.	electron transport [0006118]	CGEN_HUMAN_LIB2_6010309541_0	Hs.9071	TTATCCCCAACAGCTGCCTAATTTTAGGAGTCTGACCCTCCACATCTCACTGGTGTGGGT
NM_021058	-0.422152	1.3	6	27208481	HIST1H2BJ	Homo sapiens H2B histone family, member R (H2BFR), mRNA.	nucleosome assembly [0006334]	CGEN_HUMAN_LIB2_6010303545_0	Hs.285735	TTTTCGTTGGCGCTTTATAGCTACACAGTGCTATGCCAGAGCCAGCGAAGTCTGCTCCCG
AB075856	-0.421569	1.3	5	176240113	UNC5A	Homo sapiens mRNA for KIAA1976 protein.	signal transduction [0007165]	CGEN_HUMAN_LIB2_6010300787_0	Hs.33191	ACACCTGAGGCTGCTCACGTCTCACGCCCAGTGTTGGTGCACATTTGCCTCTCACATGCT
NM_153822	-0.421218	1.3	1	148050408	PSMD4	Homo sapiens proteasome (prosome, macropain) 26S subunit, non-ATPase, 4 (PSMD4), transcript variant 2, mRNA.	ubiquitin-dependent protein catabolism [0006511]	CGEN_HUMAN_LIB2_6010309284_0	Hs.148495	AATCACAAGATGCGCATCATTGCCTTTGTGGGAAGCCCAGTGGAGGACAATGAGAAGGAT
NM_018650	0.420684	1.3	1	217223968	MARK1	Homo sapiens MAP/microtubule affinity-regulating kinase 1 (MARK1), mRNA.	protein amino acid phosphorylation [0006468]	CGEN_HUMAN_LIB2_6010312902_0	Hs.12808	CTGGTAATGCCTAATGTGGTCTGCCTGTGAATCTCCCCATGTAGAATTTGCCCTTAATGC
NM_002689	-0.420415	1.3	11	64819587	POLA2	Homo sapiens polymerase (DNA-directed), alpha (70kD) (POLA2), mRNA.	DNA replication [0006260]	CGEN_HUMAN_LIB2_6010303739_0	Hs.81942	TTCTTCCGGAACTTCAGACAGATTCAGCCGAATACTCAAGCACATCTTGACCCAGAGGAG
NM_021727	-0.41972	1.3	11	61397596	FADS3	Homo sapiens fatty acid desaturase 3 (FADS3), mRNA.	electron transport [0006118]	CGEN_HUMAN_LIB2_6010309880_0	Hs.21765	GGGAAGGTGAGCATAGCACATTTTCCTAGAGCGAGAATTGGGGGAAAGCTGTTATTTTTA
NM_005860	0.419323	1.3	19	634270	FSTL3	Homo sapiens follistatin-like 3 (secreted glycoprotein) (FSTL3), mRNA.	Unknown [-]	CGEN_HUMAN_LIB2_6010317917_0	Hs.433827	GTGCCTTACCTGTGGTGCCCAGAAAAGTGCCCCTAGGTTGGTGGGTCTACAGGAGCCTCA
NM_015982	-0.419168	1.3	17	7134485	YBX2	Homo sapiens germ cell specific Y-box binding protein (YBX2), mRNA.	regulation of transcription\, DNA-dependent [0006355]	CGEN_HUMAN_LIB2_6010310990_0	Hs.142989	GAGTACCCGTGAAGGGCAGCCGTTATGCCCCCAACCGACGTAAGTCCCGCCGATTCATCC
NM_004086	0.419055	1.3	14	30424437	COCH	Homo sapiens coagulation factor C homolog, cochlin (Limulus polyphemus) (COCH), mRNA.	blood coagulation [0007596]	CGEN_HUMAN_LIB2_6010306901_0	Hs.21016	ATTGATGGTTGGCCTTCTGATGACATCGAGGAAGCAGGCATTGTGGCCAGAGAGTTTGGT
BC029120	0.418968	1.3	12	81375188	FLJ22789	Homo sapiens, Similar to hypothetical protein FLJ22789, clone MGC:34762 IMAGE:5189049, mRNA, complete cds.	cell adhesion [0007155]	CGEN_HUMAN_LIB2_6010300357_0	Hs.48994	GCATGGTCTGCTCTTGTGAAGTTGTTTGATCCCGTGAAATCTCCCAGATGTTATGCTGTT
NM_004789	-0.418949	1.3	9	123874692	LHX2	Homo sapiens LIM homeobox protein 2 (LHX2), mRNA.	regulation of transcription\, DNA-dependent [0006355]	CGEN_HUMAN_LIB2_6010311690_0	Hs.1569	CCCGGCTAATGCAGCGGTGTGGACCGAGGAACAACTTGGAAGATCTACCTGCAACACAAC
BC014228	-0.416864	1.3	12	49804665	LOC494150	Homo sapiens, clone MGC:20874 IMAGE:4547239, mRNA, complete cds.	DNA metabolism [0006259]	CGEN_HUMAN_LIB2_6010310165_0	Hs.121973	TGATGGAGCTGTGCAAGTTGGAAGCCGCGGAGGCTCTCGGAACATGACCTACCTGCCGGC
NM_000611	-0.416644	1.3	11	33686838	CD59	Homo sapiens CD59 antigen p18-20 (antigen identified by monoclonal antibodies 16.3A5, EJ16, EJ30, EL32 and G344) (CD59), mRNA.	cell surface receptor linked signal transduction [0007166]	CGEN_HUMAN_LIB2_6010301154_0	Hs.278573	GGTAGCAACTGAAAGAAGACATCCTGAGCAGTGCCAGCTTTCTTCTGTTGATGCCGTTCC
NM_025241	0.41562	1.3	19	4396492	UBXD1	Homo sapiens UBX domain containing 1 (UBXD1), mRNA.	Unknown [-]	CGEN_HUMAN_LIB2_6010314892_0	Hs.11081	GAGCCGGACTCCATCCTGAAACCCGAGCTCCTGTCAGCCATCGAGAAGCTCTTGTGAAAT
NM_018941	0.415566	1.3	8	1718115	CLN8	Homo sapiens ceroid-lipofuscinosis, neuronal 8 (epilepsy, progressive with mental retardation) (CLN8), mRNA.	Unknown [-]	CGEN_HUMAN_LIB2_6010315373_0	Hs.127675	CACATCCAGCAAATGGTGTCCCTGCTGAAACTTTTAACTGGAAACCTCACACCTGGCAGG
NM_024902	0.414746	1.3	12	48031596	FLJ13236	Homo sapiens hypothetical protein FLJ13236 (FLJ13236), mRNA.	Unknown [-]	CGEN_HUMAN_LIB2_6010320563_0	Hs.239515	GGCAACTTGTCCCAAATCTAGCTTTGCCCACGAATGGCATCCCAACAGAGTTAAAGAAAC
NM_002804	-0.414356	1.3	11	47401040	PSMC3	Homo sapiens proteasome (prosome, macropain) 26S subunit, ATPase, 3 (PSMC3), mRNA.	transport [0006810]	CGEN_HUMAN_LIB2_6010304358_0	Hs.250758	TGGTGGAGGCCATTGTCTTGCCAATGAACCACAAGGAGAAGTTTGAGAACTTGGGGATCC
NM_004343	-0.414209	1.3	19	12910984	CALR	Homo sapiens calreticulin (CALR), mRNA.	regulation of transcription\, DNA-dependent [0006355]	CGEN_HUMAN_LIB2_6010312212_0	Hs.353170	AGTCAGATTTTGGCAAATTCGTTCTCAGTTCCGGCAAGTTCTACGGTGACGAGGAGAAAG
AB075829	-0.413772	1.3	6	30755085	KIAA1949	Homo sapiens mRNA for KIAA1949 protein.	Unknown [-]	CGEN_HUMAN_LIB2_6010322256_0	Hs.101150	TTAAGATCTCCTTCAGCGAGACAGCCCTGGAGACCACGTACCAATACCCCTCCGAGAGTT
NM_014372	0.413405	1.3	1	51450358	RNF11	Homo sapiens ring finger protein 11 (RNF11), mRNA.	Unknown [-]	CGEN_HUMAN_LIB2_6010317533_0	Hs.96334	TTTTTCATATGTACTCAAAGGTGACTTATTGGTTCACCTCAGTGATATTACAGCTAAAAA
AK024844	0.41133	1.3	23	103244103	CXorf39	Homo sapiens cDNA: FLJ21191 fis, clone COL00104.	Unknown [-]	CGEN_HUMAN_LIB2_6010324493_0	Hs.54347	TTTCGGCCTAGCTAGATCATTGAAGAGCCTTGAAAGTTATCTAAAGTATGGCTTAATGTA
NM_033424	0.411202	1.3	20	33032581	-	Homo sapiens myosin heavy chain-like (LOC92771), mRNA.	protein amino acid alkylation [0008213]	CGEN_HUMAN_LIB2_6010313425_0	Hs.348431	GGCGGTACCACAGTCATTTCCCAGGATTGAATCCAAAGTGCTTAGGCCAGGACTTTTACC
NM_001423	-0.410261	1.3	12	13260384	EMP1	Homo sapiens epithelial membrane protein 1 (EMP1), mRNA.	cell growth [0016049]	CGEN_HUMAN_LIB2_6010302798_0	Hs.79368	CTTTATCGCCCTGAGAAGATCTACCCCAGGGAGAATCTGAGACATCTTGCCTACTTTTCT
NM_005370	-0.410212	1.3	19	16104079	RAB8A	Homo sapiens mel transforming oncogene (derived from cell line NK14)- RAB8 homolog (MEL), mRNA.	small GTPase mediated signal transduction [0007264]	CGEN_HUMAN_LIB2_6010302317_0	Hs.5947	AAGAGGAGCAGCTTTTTCCGATGTGTTCTTCTGTGAGGAACACCGCCTTACTCTGAGCCT
NM_153753	-0.409818	1.3	21	46487105	-	Homo sapiens chromosome 21 open reading frame 85 (C21orf85), mRNA.	Unknown [-]	CGEN_HUMAN_LIB2_6010322580_0	Hs.306994	TTTAGCAAGCAACAGAAACATACTGAACATGAACCTCACCGTCCCTCTCTCAGCTGTAGC
NM_005775	0.409078	1.3	8	22480535	SCAM-1	Homo sapiens vinexin beta (SH3-containing adaptor molecule-1) (SCAM-1), mRNA.	cell adhesion [0007155]	CGEN_HUMAN_LIB2_6010300350_0	Hs.33787	AAGGGTGACATTGTCTACATCCACAAGGAGGTGGACAAGAACTGGCTGGAGGGAGAGCAC
NM_006813	0.408493	1.3	6	89847298	PNRC1	Homo sapiens proline rich 2 (PROL2), mRNA.	Unknown [-]	CGEN_HUMAN_LIB2_6010316059_0	Hs.75969	TCTCTTCGTTGCTGAGCGACAAGCTTCCTAGCGCTATGACTGTCGTCTCCGTCCCGCAGC
NM_001122	-0.40802	1.3	9	19116196	ADFP	Homo sapiens adipose differentiation-related protein (ADFP), mRNA.	Unknown [-]	CGEN_HUMAN_LIB2_6010323973_0	Hs.3416	TCATGTCCTCAGCCTATCTCAGTACAAAGGACCAGTATCCCTACCTGAAGTCTGTGTGTG
AB037812	0.407486	1.3	11	110006629	ARHGAP20	Homo sapiens mRNA for KIAA1391 protein, partial cds.	neuropeptide signaling pathway [0007218]	CGEN_HUMAN_LIB2_6010301693_0	Hs.6136	CTGTCATCATTAGTGTGCTCCAATAGGACTCTGCTGATTGATGGCCGGGCAGAACTCAAA
BU570170	-0.406513	1.3	23	131231694	-	AGENCOURT_10401630 NIH_MGC_82 Homo sapiens cDNA clone IMAGE:6618353 5', mRNA sequence.	Unknown [-]	CGEN_HUMAN_LIB2_6010315924_0	Hs.241305	ACTCTTCCCATAGTAATTTTCCTCCAAAATGCAATAGCTCATTCCCTCAACTGCAGACGC
NM_058246	0.405994	1.3	7	156708947	DNAJB6	Homo sapiens DnaJ (Hsp40) homolog, subfamily B, member 6 (DNAJB6), transcript variant 1, mRNA.	response to heat [0009408]	CGEN_HUMAN_LIB2_6010313647_0	Hs.181195	AAATTTTTGCTCAGTGGCACCCTCCCTAGTGTCCATGGGTTAGGGCCATGCTGGGGAAAA
AK098344	-0.405669	1.3	9	91874135	SPTLC1	Homo sapiens cDNA FLJ25478 fis, clone CBL03360.	sphingolipid metabolism [0006665]	CGEN_HUMAN_LIB2_6010310113_0	Hs.377910	GATAGGATTGTTACCAAATGGTGTCAGTATGGACCAATTGTGTGACCATGAGAAGGATGC
NM_004734	-0.405209	1.3	13	35243686	DCAMKL1	Homo sapiens doublecortin and CaM kinase-like 1 (DCAMKL1), mRNA.	protein amino acid phosphorylation [0006468]	CGEN_HUMAN_LIB2_6010312834_0	Hs.21355	GTTAAGGAAGAACTCTTTCATTACTTGCATCGTGTAAATCATCTCTGTAGACATGTGTTC
NM_004039	0.40452	1.3	15	58443955	ANXA2	Homo sapiens annexin A2 (ANXA2), mRNA.	skeletal development [0001501]	CGEN_HUMAN_LIB2_6010306374_0	Hs.217493	GTGTGGATGAGGTCACCATTGTCAACATTTTGACCAACCGCAGCAATGCACAGAGACAGG
AL110218	-0.404462	1.3	2	27582070	SLB	Homo sapiens mRNA; cDNA DKFZp434A163 (from clone DKFZp434A163); partial cds.	amino acid activation [0006418]	CGEN_HUMAN_LIB2_6010308149_0	Hs.127401	TGAGGCAAACTCTCCAGCCCATGAGGAGTTCAAGACGATGCTGCTGATCGCTCATTACTA
NM_032886	-0.404461	1.3	11	66153583	MGC15912	Homo sapiens hypothetical protein MGC15912 (MGC15912), mRNA.	Unknown [-]	CGEN_HUMAN_LIB2_6010316757_0	Hs.17126	GGTCCTCCAGGCATATTGTCCTATTAAGCCAAATAGGTGGACATCATGGGATGGATGAGG
BC039421	0.40417	1.3	12	68500347	-	Homo sapiens, clone IMAGE:5302575, mRNA.	Unknown [-]	CGEN_HUMAN_LIB2_6010323463_0	Hs.405904	GTTATCAGCAAATTCCATCAGCTGTCTCCGAGACATCTTAAATCTGTCTACCTCCCTCCA
NM_005384	-0.403956	1.3	9	91251557	#N/A	Homo sapiens nuclear factor, interleukin 3 regulated (NFIL3), mRNA.	regulation of transcription\, DNA-dependent [0006355]	CGEN_HUMAN_LIB2_6010310911_0	Hs.79334	ATTCCTCTGCCTTGCCACACAAGCTCCGGATCAAAGCCAAAGCCATGCAGATCAAAGTAG
NM_020372	-0.403246	1.3	14	22885398	SLC22A17	Homo sapiens organic cation transporter (LOC57100), mRNA.	amino acid activation [0006418]	CGEN_HUMAN_LIB2_6010308181_0	Hs.373498	CTCCATCCTGCGCCCAAAGACATCCACCCAGACCTCATTATTTCTTGCTCTATCATTCTG
AF153330	0.40311	1.3	1	166165502	SLC19A2	Homo sapiens thiamine carrier 1 (TC1) mRNA, complete cds.	transport [0006810]	CGEN_HUMAN_LIB2_6010304220_0	Hs.30246	GCATTTAATTCTGAAATCAGTCTACCAAGGGGCTGCTAGTATATGTCAGACATGAAAACT
M21191	-0.402741	1.3	10	127345611	ALDOAP2	Human aldolase pseudogene mRNA, complete cds.	glycolysis [0006096]	CGEN_HUMAN_LIB2_6010307362_0	Hs.381268	CATCCATCAACCTCAACGCCATTAACAAGTGCTCCCTGTGACCTTCTCCTATGGCCGAGC
NM_018246	0.402032	1.3	8	27648813	FLJ10853	Homo sapiens hypothetical protein FLJ10853 (FLJ10853), mRNA.	Unknown [-]	CGEN_HUMAN_LIB2_6010317293_0	Hs.72085	CATTTGGGAGATGTAGGTTACCTGATTTGTGCCTTAGGATGCAGCGTGAAGCAGAAGTCC
NM_002248	-0.401866	1.3	19	17970281	#N/A	Homo sapiens potassium intermediate/small conductance calcium-activated channel, subfamily N, member 1 (KCNN1), mRNA.	potassium ion transport [0006813]	CGEN_HUMAN_LIB2_6010305336_0	Hs.158173	TGTACAGTGGCGCCTCTTGGAGTTCAAGAAGCCAACGCTGAGTCAGGCTGAGTGGACTGA
NM_015503	0.401807	1.3	16	28791403	SH2B	Homo sapiens SH2-B homolog (SH2B), mRNA.	intracellular signaling cascade [0007242]	CGEN_HUMAN_LIB2_6010302027_0	Hs.15744	CCTGTGGTTCCAGTCCATTTTCGATATGCTCGAGCACTTCCGGGTGCACCCCATCCCTTT
NM_006835	0.401029	1.3	4	78344675	CCNI	Homo sapiens cyclin I (CCNI), mRNA.	regulation of cell cycle [0000074]	CGEN_HUMAN_LIB2_6010303957_0	Hs.79933	GCTACAGCAAGCTGGGTAGCAGGCAGATCCAAAGGATATCATGAAGTTTCCAGGGCCTTT
NM_004031	-0.400884	1.3	11	605191	IRF7	Homo sapiens interferon regulatory factor 7 (IRF7), transcript variant d, mRNA.	regulation of transcription\, DNA-dependent [0006355]	CGEN_HUMAN_LIB2_6010311481_0	Hs.166120	ACGCGTGCTGTTCGGAGAGTGGCTCCTTGGAGAGATCAGCAGCGGCTGCTATGAGGGGCT
NM_004629	-0.399864	1.3	9	35064075	FANCG	Homo sapiens Fanconi anemia, complementation group G (FANCG), mRNA.	DNA repair [0006281]	CGEN_HUMAN_LIB2_6010310239_0	Hs.8047	ACATCTCTGCCAAAGTCTTGTGACCTGTAGCTGCCACGTTTTGAAGAGCTTGAGCTGGGT
AF107458	0.399759	1.3	7	156501361	UBE3C	Homo sapiens clone 2AD21 mRNA sequence.	Unknown [-]	CGEN_HUMAN_LIB2_6010316922_0	-	CTTATTCATCCTCCAAGTCCACGAAGTCTCTCTCCAGCCCGTTCTGCCTGGTTTTACAAC
NM_001642	-0.399287	1.3	11	129519155	APLP2	Homo sapiens amyloid beta (A4) precursor-like protein 2 (APLP2), mRNA.	G-protein coupled receptor protein signaling pathway [0007186]	CGEN_HUMAN_LIB2_6010301286_0	Hs.279518	CTGTGTGTCTCCATAAAAGTCCTGTCACCAAGGACGTTAAAGGCATTTTATTCCAGCGTC
AK002146	0.399164	1.3	5	43080402	LOC153684	Homo sapiens cDNA FLJ11284 fis, clone PLACE1009542.	Unknown [-]	CGEN_HUMAN_LIB2_6010329105_0	Hs.259625	TAAGGTTCCTTAGGAGCGTAAAAGGCACAGCGTTTTCTGATCGCAGCTTCAGGTCTCCCG
NM_016074	-0.398951	1.3	1	146685205	CGI-143	Homo sapiens CGI-143 protein (CGI-143), mRNA.	regulation of transcription\, DNA-dependent [0006355]	CGEN_HUMAN_LIB2_6010312084_0	Hs.13880	GGCCCCATTCTGTTGGGGTCCATACATACTCTCCGAAGATAGCAACTTGCTTCAGGTCAA
NM_022494	-0.398683	1.3	10	114195019	ZDHHC6	Homo sapiens zinc finger, DHHC domain containing 6 (ZDHHC6), mRNA.	electron transport [0006118]	CGEN_HUMAN_LIB2_6010309632_0	Hs.22353	CCATGGCCATGATTGACTCTGTGTTGTGGTATTGGCCCTTACATACAACTGGAGGAAGTG
NM_022355	-0.398569	1.3	16	66578881	DPEP2	Homo sapiens putative dipeptidase (LOC64174), mRNA.	proteolysis and peptidolysis [0006508]	CGEN_HUMAN_LIB2_6010308898_0	Hs.115537	CACCTTCCCAGTCCTTATTCTGTGGCTCTGATGACCCAGTTAGTCCTGCCAGATGTCACT
NM_004281	-0.397661	1.3	10	121427211	BAG3	Homo sapiens BCL2-associated athanogene 3 (BAG3), mRNA.	apoptosis [0006915]	CGEN_HUMAN_LIB2_6010302414_0	Hs.15259	CTGACTTTAGAGAGAGTAAAATGTGCCAGGAGCCATAGGAATATCTGTATGTTGGATGAC
NM_014870	0.397421	1.3	1	22602351	KIAA0478	Homo sapiens KIAA0478 gene product (KIAA0478), mRNA.	regulation of transcription\, DNA-dependent [0006355]	CGEN_HUMAN_LIB2_6010311861_0	Hs.4236	TTACCAAGGCCAGTCATCCCTGCTTCCACCCATGGTCAGGACAGTCAGCCACTACGTGAT
NM_080927	0.397359	1.3	3	99999581	DCBLD2	Homo sapiens endothelial and smooth muscle cell-derived neuropilin-like protein (ESDN), mRNA.	cell adhesion [0007155]	CGEN_HUMAN_LIB2_6010300230_0	Hs.173374	GATACCTCCTGGCAGCTTCCATGTCACCACTTGTTCATACCTGCCCAGAGCTAGTTTTAG
NM_003672	-0.396901	1.3	1	100640369	CDC14A	Homo sapiens CDC14 cell division cycle 14 homolog A (S. cerevisiae) (CDC14A), transcript variant 1, mRNA.	protein amino acid dephosphorylation [0006470]	CGEN_HUMAN_LIB2_6010312548_0	Hs.65993	TAGATGGCAGCACACCCAGTGACAACATCGTGCGAAGGTTCCTGAACATCTGTGAGAACA
NM_025052	-0.396558	1.3	2	135572123	RCK	Homo sapiens hypothetical protein FLJ23074 (FLJ23074), mRNA.	protein amino acid phosphorylation [0006468]	CGEN_HUMAN_LIB2_6010313066_0	Hs.287719	TCCTTTACCAGACCACTTCTCAGAAAATGCAGCAGACTTTGTGCGCATGTGCCTGACCAG
BM476764	0.396233	1.3	19	62509892	-	AGENCOURT_6481878 NIH_MGC_71 Homo sapiens cDNA clone IMAGE:5555303 5', mRNA sequence.	Unknown [-]	CGEN_HUMAN_LIB2_6010316964_0	Hs.13836	TGCTGAGGTGCAGAGAAGTTAGGTAATCAGCCCAAGCCACTACTCTAAGGACAGACCCTA
NM_033396	0.396053	1.3	11	56823760	TNKS1BP1	Homo sapiens tankyrase 1 binding protein 1, 182kDa (TNKS1BP1), mRNA.	Unknown [-]	CGEN_HUMAN_LIB2_6010323426_0	Hs.9645	CCTTTGATTTTTATAATGGGTGGGACTGTATCCCTGCCTCACCCCAGGTCTCCGTCTGCC
NM_152911	-0.395732	1.3	10	135091358	PAOX	Homo sapiens hypothetical protein DKFZp434J245 (DKFZp434J245), mRNA.	electron transport [0006118]	CGEN_HUMAN_LIB2_6010309555_0	Hs.292503	GTGGGTTCATTGCCGGACTTGAGTCTGAGTTCATGGAGACTCTGTCGGATGAAGAAGTAC
NM_019016	0.395653	1.3	17	36108021	KRT24	Homo sapiens hypothetical protein FLJ20261 (FLJ20261), mRNA.	cytoskeleton organization and biogenesis [0007010]	CGEN_HUMAN_LIB2_6010303017_0	Hs.87383	GAGTTGGTGGATGGCAAGGTTGTCTCGTCTCAAGTCAGCAGTATTTCTGAGGTGAAAGTT
NM_001084	-0.395591	1.3	7	100448307	PLOD3	Homo sapiens procollagen-lysine, 2-oxoglutarate 5-dioxygenase 3 (PLOD3), mRNA.	protein modification [0006464]	CGEN_HUMAN_LIB2_6010313321_0	Hs.153357	CCCCGATGAGTACTACGCCCGCTCCGAGGACTACGTGGAGCTGGTGCAGCGGAAGCGAGT
BC035808	0.395352	1.3	19	7588642	KIAA1543	Homo sapiens, clone IMAGE:5745021, mRNA.	Unknown [-]	CGEN_HUMAN_LIB2_6010323380_0	Hs.17686	TTGAGAAAAGCAAGGCCAACCACTTCCTGATCCTCTTTCGCGACTCGAGCTGCCAGTTCC
NM_024615	0.394939	1.3	5	50173661	PARP8	Homo sapiens hypothetical protein FLJ21308 (FLJ21308), mRNA.	protein amino acid ADP-ribosylation [0006471]	CGEN_HUMAN_LIB2_6010313408_0	Hs.406232	GGACCACCATTTAATTAACATGATTCGAAAGCCTTCCTCGGGTTCAAAGCTGGATTTTGA
BG393339	0.39418	1.3	5	151170385	G3BP	602411562F1 NIH_MGC_92 Homo sapiens cDNA clone IMAGE:4540551 5', mRNA sequence.	Unknown [-]	CGEN_HUMAN_LIB2_6010318254_0	Hs.3353	GGACTAGGGAGTTCATCTCTGTATTCCACCAGAAGGTACAGTGACTCATAACTAGAGTCT
NM_012473	0.393884	1.3	22	35187599	TXN2	Homo sapiens thioredoxin 2 (TXN2), nuclear gene encoding mitochondrial protein, mRNA.	electron transport [0006118]	CGEN_HUMAN_LIB2_6010309710_0	Hs.211929	TGGTTTTCTGAGCAGGGGGCTGAACTGTGAACAAGTCAGACAAATAAAGCAAGGGTCTGC
NM_003629	0.393535	1.3	1	46220174	PIK3R3	Homo sapiens phosphoinositide-3-kinase, regulatory subunit, polypeptide 3 (p55, gamma) (PIK3R3), mRNA.	intracellular signaling cascade [0007242]	CGEN_HUMAN_LIB2_6010302018_0	Hs.372548	ATAGGTTGCTAAGGAGGGGAGTCAGATTGTGGTCAGGTGCCTCAGTAAATCACAGACCCA
AK094412	-0.393123	1.3	10	106049007	GSTO2	Homo sapiens cDNA FLJ37093 fis, clone BRACE2017985, weakly similar to GLUTATHIONE-S-TRANSFERASE.	Unknown [-]	CGEN_HUMAN_LIB2_6010321618_0	Hs.381916	ATGCCTTTGACTTTGGGCTGTGCTGAGTCTCACTGTCCACCCCTTCGCTGTCCAGAATTC
BF667121	0.39303	1.3	12	65028554	GRIP1	602121903F1 NIH_MGC_56 Homo sapiens cDNA clone IMAGE:4278913 5', mRNA sequence.	Unknown [-]	CGEN_HUMAN_LIB2_6010327157_0	-	CTAGGGGAACTAGTGTTTGGTAAACTGCTGGGACTACCACAATGGGAGGGGTACAGGTAT
NM_007345	0.391832	1.3	18	72810446	ZNF236	Homo sapiens zinc finger protein 236 (ZNF236), mRNA.	regulation of transcription\, DNA-dependent [0006355]	CGEN_HUMAN_LIB2_6010312222_0	Hs.283619	GTCCTAATTGCAGAAAGAGCGTCAGTTTCACCTCCCCACGAGCACTTCAGATCAGTATTG
NM_152892	-0.391036	1.3	7	101700356	DKFZp434K1815	Homo sapiens hypothetical protein DKFZp434K1815 (DKFZp434K1815), mRNA.	gene silencing [0016458]	CGEN_HUMAN_LIB2_6010310309_0	Hs.274135	CACGCTCCGTAAGGTCAATGGCAAGGATGCGTCCTCAACTTACTCTCAGGTGGAGAACCT
NM_021128	0.390003	1.3	11	830250	POLR2L	Homo sapiens polymerase (RNA) II (DNA directed) polypeptide L, 7.6kDa (POLR2L), mRNA.	transcription [0006350]	CGEN_HUMAN_LIB2_6010310714_0	Hs.71618	CACGAGGCTGAGGCATCCGGGAGCTGGCGTAATGCCTGGCCGCAGTGTGTGTGTATCCCA
AF116707	0.389318	1.3	7	140809908	LCHN	Homo sapiens PRO2561 mRNA, complete cds.	Unknown [-]	CGEN_HUMAN_LIB2_6010316087_0	Hs.3353	CTGAATACTGGTGTGCCCAGGTATGCCGTGCTCTCTCTCTGTTTCCAGTGGTGGTAATTT
NM_002712	-0.389023	1.3	2	241819839	PPP1R7	Homo sapiens protein phosphatase 1, regulatory subunit 7 (PPP1R7), mRNA.	mitosis [0007067]	CGEN_HUMAN_LIB2_6010303856_0	Hs.36587	TGAGAACTTAAGCAACTTACATCAACTACAGATGCTAGAGCTGGGATCTAACCGCATCCG
NM_004186	0.388944	1.3	3	50197073	SEMA3F	Homo sapiens sema domain, immunoglobulin domain (Ig), short basic domain, secreted, (semaphorin) 3F (SEMA3F), mRNA.	development [0007275]	CGEN_HUMAN_LIB2_6010306015_0	Hs.32981	TTATCCTGATGAGGTGATCAACTTCATGCGCAGCCACCCACTCATGTACCAGGCCGTGTA
AL834286	0.388177	1.3	1	85359987	FLJ13815	Homo sapiens mRNA; cDNA DKFZp667B2411 (from clone DKFZp667B2411).	Unknown [-]	CGEN_HUMAN_LIB2_6010328809_0	Hs.245121	CCACCTTATTTAGAGTGACAAAGACTCATCAGTTGGCTGTCAAACTTGAACCTAGAGGTC
NM_000401	-0.388096	1.3	11	44176060	EXT2	Homo sapiens exostoses (multiple) 2 (EXT2), mRNA.	cell growth and/or maintenance [0008151]	CGEN_HUMAN_LIB2_6010302701_0	Hs.75334	CGGGTCATCACTGAAGTGTCCAAGGTGCCCAGTCTATCCAAACTACTTGTCGTCTGGAAT
NM_024300	-0.387696	1.3	8	57292473	CHCHD7	Homo sapiens hypothetical protein MGC2217 (MGC2217), mRNA.	Unknown [-]	CGEN_HUMAN_LIB2_6010325576_0	Hs.323164	CGGAGTGAAGCCATTTATGCCTACGGCAGCAGAAAGAGATGAAATCTTGAGAGCAGTGGG
AF055078	0.387483	1.3	19	63765173	ZNF42	Homo sapiens zinc finger protein 42 (ZNF42) mRNA, alternate transcript, complete cds.	regulation of transcription\, DNA-dependent [0006355]	CGEN_HUMAN_LIB2_6010311957_0	Hs.169832	GTGTCCGCCATGGTCAGAACACCTACCTCCCCTGGTTATTGTGAGGCTGGCGATTACATA
NM_001785	-0.3869	1.3	1	20690613	CDA	Homo sapiens cytidine deaminase (CDA), mRNA.	nucleobase\, nucleoside\, nucleotide and nucleic acid metabolism [0006139]	CGEN_HUMAN_LIB2_6010310156_0	Hs.72924	TAGTCTGGACTGCTTCCCCATCAGCCTTCCCAAGGTTCTATCCTGTTCCGAGCAACTTTT
AK021482	-0.385928	1.3	1	245419838	PGBD2	Homo sapiens cDNA FLJ11420 fis, clone HEMBA1000986.	Unknown [-]	CGEN_HUMAN_LIB2_6010314679_0	-	TGTAATTGCAGAGCTCCTAGGGCCATTGAGTCTGAGGGGACAGGAGTGGGTGTCACTGCA
NM_001919	0.385562	1.3	16	2234420	DCI	Homo sapiens dodecenoyl-Coenzyme A delta isomerase (3,2 trans-enoyl-Coenzyme A isomerase) (DCI), mRNA.	metabolism [0008152]	CGEN_HUMAN_LIB2_6010307258_0	Hs.403436	TACTGGAAGGCCGTTCAGGAGCTGTGGCTGCGGTTGTACCAGTCCAACCTGGTGCTGGTC
NM_006819	-0.384514	1.3	11	63718588	STIP1	Homo sapiens stress-induced-phosphoprotein 1 (Hsp70/Hsp90-organizing protein) (STIP1), mRNA.	response to stress [0006950]	CGEN_HUMAN_LIB2_6010314020_0	Hs.355930	CAGGACAAGGACACTACTCAGTGATCCTACCTACCGGGAGCTGATAGAGCAGCTACGAAA
NM_013386	-0.383491	1.3	1	108390535	SLC25A24	Homo sapiens hypothetical protein DKFZp586G0123 (DKFZp586G0123), mRNA.	Unknown [-]	CGEN_HUMAN_LIB2_6010323768_0	Hs.24713	GCTTTGAAAAGCAGCAGGAAACGAAATCCTTTGACTTGTATCAGCTTCTGCAGAGCATCT
NM_005434	-0.383278	1.3	2	110202547	BENE	Homo sapiens BENE protein (BENE), mRNA.	hemocyte development [0007516]	CGEN_HUMAN_LIB2_6010306160_0	Hs.185055	CTGCCGTCCTACAAGTACATGCCACGATTGTTTCTGAGAAACTGCTGGACCCAAGAATTT
BQ652687	0.383146	1.3	8	90838495	-	AGENCOURT_8492923 NIH_MGC_100 Homo sapiens cDNA clone IMAGE:6300203 5', mRNA sequence.	Unknown [-]	CGEN_HUMAN_LIB2_6010316452_0	Hs.334394	GGTGGATGATAAACCCTGTCATAGTGGAGCAAGTTCAGGTGTTTAACCGCTGTTATGGGG
NM_152689	0.382936	1.3	7	1360669	MGC9712	Homo sapiens hypothetical protein MGC9712 (MGC9712), mRNA.	Unknown [-]	CGEN_HUMAN_LIB2_6010321955_0	Hs.126067	CGCCGGCTACCAGAACTTCATCATCTGCGTGGAGATGCTGTTCGCCTCCGTGGCCCTGCG
NM_170739	-0.382376	1.3	11	65962246	#N/A	Homo sapiens mitochondrial ribosomal protein L11 (MRPL11), transcript variant 3, nuclear gene encoding mitochondrial protein, mRNA.	protein biosynthesis [0006412]	CGEN_HUMAN_LIB2_6010307904_0	Hs.152738	GAGGCGTTTCCATCAACCAGTTTTGCAAGGAGTTCAATGAGAGGACAAAGGACATCAAGG
NM_006454	0.380866	1.3	4	2219185	MXD4	Homo sapiens MAX dimerization protein 4 (MXD4), mRNA.	negative regulation of transcription from Pol II promoter [0000122]	CGEN_HUMAN_LIB2_6010310762_0	Hs.102402	GCCCACGGTCTGTTCTCAGATTCCTAATCATTCCAGAAGTATTAAACGTCATTGCTGCAA
BC005096	-0.380061	1.3	11	63153363	-	Homo sapiens, hypothetical protein FLJ23293 similar to ARL-6 interacting protein-2, clone MGC:13112 IMAGE:4053143, mRNA, complete cds.	immune response [0006955]	CGEN_HUMAN_LIB2_6010313807_0	Hs.381206	CCACTGTGAGGGATGCAGTTGTTGGAAGACCATCCATGGATAAAAAAGCTCAATAGCATC
BC028626	0.379646	1.3	22	39043713	TNRC6B	Homo sapiens, Similar to KIAA1093 protein, clone MGC:33627 IMAGE:4826787, mRNA, complete cds.	Unknown [-]	CGEN_HUMAN_LIB2_6010326581_0	Hs.117333	GACCTTCTGGGAGGAGGGTCGGATTCAATCTGAACTTAGAACTTTCAACTCTGACCTCGT
NM_002789	-0.379392	1.3	15	76628357	PSMA4	Homo sapiens proteasome (prosome, macropain) subunit, alpha type, 4 (PSMA4), mRNA.	ubiquitin-dependent protein catabolism [0006511]	CGEN_HUMAN_LIB2_6010309302_0	Hs.251531	TACTCATTTGGGGCACCATTTCAGTGTAAAAGCAGTCCTACTCTTCCACACTAGGAAGGC
NM_016228	-0.378375	1.3	4	171357813	AADAT	Homo sapiens L-kynurenine/alpha-aminoadipate aminotransferase (KATII), mRNA.	amino acid metabolism [0006520]	CGEN_HUMAN_LIB2_6010307540_0	Hs.301528	ATTAATGCTCCCTGGAAATGCTTTCTACGTCGATAGCTCAGCTCCTAGCCCTTACTTGAG
NM_006373	-0.378093	1.3	17	38420570	VAT1	Homo sapiens vesicle amine transport protein 1 homolog (T californica) (VAT1), mRNA.	cell growth [0016049]	CGEN_HUMAN_LIB2_6010302810_0	Hs.157236	AGCTTCCTCAGCCTTGCAGATATGTGTGGCATTTACTAGCCAGAGCTCTGAAAGGCAGTG
NM_014287	-0.376868	1.3	16	14865990	NOMO1	Homo sapiens pM5 protein (PM5), mRNA.	Unknown [-]	CGEN_HUMAN_LIB2_6010322438_0	Hs.227823	CCAGACATTTCCTCTTACTGTGACCAACAGGCCCATGATGGATGTGGCCTTTGTACAGTT
AF090940	0.375251	1.3	18	13564763	PRO0644	Homo sapiens clone HQ0644 PRO0644 mRNA, complete cds.	regulation of cell cycle [0000074]	CGEN_HUMAN_LIB2_6010303965_0	Hs.278942	GGAAACAAAGAGCTTCCTGCTTCTTTTCAACCTGGTTCTACCATGTTCCAAGCTGTAGCC
NM_024609	-0.374465	1.3	1	153452338	NES	Homo sapiens hypothetical protein FLJ21841 (FLJ21841), mRNA.	central nervous system development [0007417]	CGEN_HUMAN_LIB2_6010306316_0	Hs.29076	AGTGATGAACGGGCTGGAGCAGTCTGAGGAAGTGGGGCAAGGAATGCCGCTAGTCTCTGA
AK098237	0.371842	1.3	1	74943235	LOC127253	Homo sapiens cDNA FLJ40918 fis, clone UTERU2005593.	Unknown [-]	CGEN_HUMAN_LIB2_6010327966_0	Hs.348411	GGGAACTCACAGTGTCGGAATGCCTGGAGCATTTCTTCTAGTCTGGTGGACAGAATATGA
NM_006303	-0.370573	1.3	7	5828159	JTV1	Homo sapiens JTV1 gene (JTV1), mRNA.	protein biosynthesis [0006412]	CGEN_HUMAN_LIB2_6010308110_0	Hs.301613	ATCCAAGCGGATGAGCCCACGACTTTAACCACCAATGCGCTGGACTTGAATTCAGTGCTT
BC007911	-0.369767	1.3	19	12915918	CALR	Homo sapiens, calreticulin, clone MGC:14363 IMAGE:4299303, mRNA, complete cds.	regulation of transcription\, DNA-dependent [0006355]	CGEN_HUMAN_LIB2_6010311539_0	Hs.353170	TTTTAAACTGGTATTTTATCTTTGATTCTCCTTCAGCCCTCACCCCTGGTTCTCATCTTT
BI520531	-0.369727	1.3	11	62196295	-	603071541F1 NIH_MGC_119 Homo sapiens cDNA clone IMAGE:5163538 5', mRNA sequence.	Unknown [-]	CGEN_HUMAN_LIB2_6010317799_0	Hs.9061	TGCCGTCGGGTGAGCACGTTTCCCCCAAACCCTGGACTGACTGCTTTAAGGTCCGCAAGG
NM_130387	0.36966	1.3	3	57287671	ASB14	Homo sapiens ankyrin repeat and SOCS box-containing 14 (ASB14), mRNA.	intracellular signaling cascade [0007242]	CGEN_HUMAN_LIB2_6010301871_0	Hs.381357	TAATCAAGACCCGGTTAACTGCCTCCAGATAGCCCTCAGGATGGGCAACTATGAGCTGAT
NM_024662	0.369531	1.3	11	34117508	FLJ10774	Homo sapiens hypothetical protein FLJ10774 (FLJ10774), mRNA.	Unknown [-]	CGEN_HUMAN_LIB2_6010327775_0	Hs.71472	ATTTCCGACGGCGGTTCCTAGCCTTGCTCTCCTACCAGTTCAGTACCTTCTCTCCTTCCC
NM_004074	-0.369289	1.3	11	63500334	COX8A	Homo sapiens cytochrome c oxidase subunit VIII (COX8), nuclear gene encoding mitochondrial protein, mRNA.	physiological processes [0007582]	CGEN_HUMAN_LIB2_6010306711_0	Hs.433901	TGTCACACCTGGAGACCTACAGGAGGCCAGAGTGAAGGGGTCCGTTCTGTCCCTCACACT
NM_015541	0.36888	1.3	3	66512328	LRIG1	Homo sapiens leucine-rich repeats and immunoglobulin-like domains 1 (LRIG1), mRNA.	translational initiation [0006413]	CGEN_HUMAN_LIB2_6010308444_0	Hs.4193	CATGCCATTCCTTCGCACAGATGAAACTGAGCTGGGACTGGAAAGGACAGCCCTTGACCT
AL832847	-0.367325	1.3	7	102550392	ZRF1	Homo sapiens mRNA; cDNA DKFZp667G0425 (from clone DKFZp667G0425).	protein folding [0006457]	CGEN_HUMAN_LIB2_6010313274_0	Hs.82254	CTTCCTCTGGAGTCAAAAGAACTGCCAAAGATGTTATTGGCAAAGCAAAGAGTCTCCAAA
NM_006892	-0.367127	1.3	20	30859803	DNMT3B	Homo sapiens DNA (cytosine-5-)-methyltransferase 3 beta (DNMT3B), mRNA.	DNA methylation [0006306]	CGEN_HUMAN_LIB2_6010306400_0	Hs.251673	CTGGCTACTGCTCTGTGTTTACAGACGTGTGCAGTTGTAGGCATGTAGCTACAGGACATT
NM_017883	0.366323	1.3	23	48214039	WDR13	Homo sapiens WD repeat domain 13 (WDR13), mRNA.	G-protein coupled receptor protein signaling pathway [0007186]	CGEN_HUMAN_LIB2_6010301279_0	Hs.12142	TCGTTCTGTCAGCAGAGGCTCCTACCAGCTGCAGGCGCAGATGAACCGTGCCGTCTATGA
NM_001398	-0.365797	1.3	19	44013874	ECH1	Homo sapiens enoyl Coenzyme A hydratase 1, peroxisomal (ECH1), mRNA.	metabolism [0008152]	CGEN_HUMAN_LIB2_6010307004_0	Hs.196176	AAGAGGAGGCTTCCGGAGTAGCCCTCGGTGAAGCCCCAGACCACAGCTATGAGTCCCTTC
NM_013246	-0.365173	1.3	11	66888477	CLCF1	Homo sapiens cardiotrophin-like cytokine; neurotrophin-1/B-cell stimulating factor-3 (CLC), mRNA.	JAK-STAT cascade [0007259]	CGEN_HUMAN_LIB2_6010302156_0	Hs.132004	AGCTGAGCATCAGGACCTTGCCTCGAATTGTCTTCCAGTATTACGGTGCCTCTTCTCTGC
NM_003972	0.36515	1.3	10	93778919	BTAF1	Homo sapiens BTAF1 RNA polymerase II, B-TFIID transcription factor-associated, 170kDa (Mot1 homolog, S. cerevisiae) (BTAF1), mRNA.	negative regulation of transcription [0016481]	CGEN_HUMAN_LIB2_6010310722_0	-	CCAAACCAGGTTTATTTGTGCTACCAGGAGGTGTTCTTAATGGGAACAGGCCTCCTATCT
NM_139031	0.36506	1.3	11	828315	-	Homo sapiens CD151 antigen (CD151), transcript variant 3, mRNA.	cell adhesion [0007155]	CGEN_HUMAN_LIB2_6010300130_0	Hs.75564	CTCAGAGGCAGCTTCAAGTGCCTTTTGCTGCGCACCAATGCCCAGCAGGGGAGGTGAGGG
NM_005589	-0.364805	1.3	14	73597087	ALDH6A1	Homo sapiens aldehyde dehydrogenase 6 family, member A1 (ALDH6A1), nuclear gene encoding mitochondrial protein, mRNA.	metabolism [0008152]	CGEN_HUMAN_LIB2_6010307256_0	Hs.293970	TGCTACTCTTTCCTCACCTGCTGTTGTCATGCCTACCATGGGCCGTTAGAAACAAGTTTG
NM_014813	0.364223	1.3	1	113362353	#N/A	Homo sapiens KIAA0806 gene product (KIAA0806), mRNA.	translational initiation [0006413]	CGEN_HUMAN_LIB2_6010308458_0	Hs.24279	GCTGTGCACACCCTGAATGGCTAGCAGGGCAAAGCATCCTGAATGTGGATCTGAAAGATT
BC026736	-0.36422	1.3	7	4809723	TRIAD3	Homo sapiens, clone IMAGE:3911539, mRNA.	protein modification [0006464]	CGEN_HUMAN_LIB2_6010313361_0	Hs.86228	TGGCTTCAAGGCACAGACTTCATGCTGGACCCCAGTTCCGAGTATCCTCTATTTCTCCTG
NM_030905	0.364106	1.3	6	29249768	OR2J2	Homo sapiens olfactory receptor, family 2, subfamily J, member 2 (OR2J2), mRNA.	G-protein coupled receptor protein signaling pathway [0007186]	CGEN_HUMAN_LIB2_6010301470_0	Hs.163518	CTGTGTGTAGACCTTTGCATTACACTGTCCTCATGCACCCTCGTTTCTGCCACTTGTTGG
NM_000964	0.363879	1.3	17	35766326	RARA	Homo sapiens retinoic acid receptor, alpha (RARA), mRNA.	regulation of transcription\, DNA-dependent [0006355]	CGEN_HUMAN_LIB2_6010311160_0	Hs.361071	TCTTCATCACCAGCAAACGCCAGGACTTGGCTCCCCCATCCTCAGAACTCACAAGCCATT
NM_019000	0.363648	1.3	5	16527911	FLJ20152	Homo sapiens hypothetical protein FLJ20152 (FLJ20152), mRNA.	transport [0006810]	CGEN_HUMAN_LIB2_6010304493_0	Hs.82273	TGACCAGTCAGAGCTGGATCAAATTGAGAGTGAATTGGGACTTACACAAGACCAGGAAGC
NM_003381	0.362756	1.3	6	153172722	VIP	Homo sapiens vasoactive intestinal peptide (VIP), mRNA.	G-protein coupled receptor protein signaling pathway [0007186]	CGEN_HUMAN_LIB2_6010301380_0	Hs.53973	GATTGCTAATCACCAAAGGCTCTCTCCTGATAGTCTTTCAGTTAAGGAGAACGACCCCTG
M83653	0.362507	1.3	2	267639	ACP1	Homo sapiens cytoplasmic phosphotyrosyl protein phosphatase (clone type 1) complete cds.	protein amino acid dephosphorylation [0006470]	CGEN_HUMAN_LIB2_6010312647_0	Hs.75393	GCCTGTTGAGACTTAGATAATCGAGTCTACCTCTTCAGTAGGTTTGTGTGGATGGCCTGG
NM_013314	0.362505	1.3	10	98021213	BLNK	Homo sapiens B-cell linker (BLNK), mRNA.	intracellular signaling cascade [0007242]	CGEN_HUMAN_LIB2_6010301898_0	Hs.167746	AGAAATCAGACTTGAGTGGCCGGAACCCTTGAGACCAGAGGCTTACCATGCTGCTCCCTA
NM_032273	-0.361594	1.3	11	85042835	DKFZp586C1924	Homo sapiens hypothetical protein DKFZp586C1924 (DKFZp586C1924), mRNA.	Unknown [-]	CGEN_HUMAN_LIB2_6010319574_0	Hs.108338	GCATCTTGAATGTGACAAAGGCTCGCATAGCTGCTGGCTTACCAATGGCAGGGATACCTT
NM_021975	-0.360147	1.3	11	65179918	RELA	Homo sapiens v-rel reticuloendotheliosis viral oncogene homolog A, nuclear factor of kappa light polypeptide gene enhancer in B-cells 3, p65 (avian) (RELA), mRNA.	regulation of transcription\, DNA-dependent [0006355]	CGEN_HUMAN_LIB2_6010311299_0	Hs.75569	CGTCACCGGATTGAGGAGAAACGTAAAAGGACATATGAGACCTTCAAGAGCATCATGAAG
NM_144971	-0.360021	1.3	24	22800206	-	Homo sapiens hypothetical protein MGC26641 (MGC26641), mRNA.	spermatogenesis [0007283]	CGEN_HUMAN_LIB2_6010306548_0	Hs.302072	GTGTGTATTCTAACCTGTAACACCACCTATGTTATGCATGTAGATATATTGCCGCATATC
NM_006251	0.359942	1.3	5	40813364	PRKAA1	Homo sapiens protein kinase, AMP-activated, alpha 1 catalytic subunit (PRKAA1), mRNA.	protein amino acid phosphorylation [0006468]	CGEN_HUMAN_LIB2_6010313034_0	Hs.9247	GCATAAAGTAGCTGTGAAGATACTCAATCGACAGAAGATTCGGAGCCTTGATGTGGTAGG
AL832788	-0.359285	1.3	3	64760337	-	Homo sapiens mRNA; cDNA DKFZp667E0523 (from clone DKFZp667E0523).	Unknown [-]	CGEN_HUMAN_LIB2_6010319679_0	Hs.407127	AACAAGGATTTGTATATTTTCGCTTTCTCCTCAAGTAACACCTGGACCTGCTCCTTTCCC
AK026965	0.358983	1.3	5	134708010	-	Homo sapiens cDNA: FLJ23312 fis, clone HEP11874.	Unknown [-]	CGEN_HUMAN_LIB2_6010320517_0	Hs.126555	GGTCGTGTCATAGATACTGGAGAAGGAGCGATTTGTGGGTAGTGTCTCATGGTACAGTGG
AK055371	0.357941	1.3	20	43001197	C20orf119	Homo sapiens cDNA FLJ30809 fis, clone FEBRA2001438.	Unknown [-]	CGEN_HUMAN_LIB2_6010317385_0	Hs.429287	TTCCATGGCTGCCAAAAGGACAGTGTTTCTGGCTCTCAGCCCTAAGGCCCTGCAAACTCT
BC041455	0.357469	1.3	21	42892968	-	Homo sapiens, clone IMAGE:5189363, mRNA.	Unknown [-]	CGEN_HUMAN_LIB2_6010315204_0	-	TCATGAGGTTGGGGACTCAGAAATAACCCATCACAGGTGGGAGTGTGCGTGTGGCAGCAG
BC032421	0.356215	1.3	8	23209570	LOC203069	Homo sapiens, similar to hypothetical protein DKFZp564N123.1 - human (fragment), clone IMAGE:5220614, mRNA.	Unknown [-]	CGEN_HUMAN_LIB2_6010314908_0	Hs.300861	ACTGGCCTGGATCTGCGTCCCGACGTAGCTGGCGCCCCCAACACCATAAGCCTTCACAGA
NM_017510	-0.35568	1.3	5	176953795	TMED9	Homo sapiens gp25L2 protein (HSGP25L2G), mRNA.	intracellular protein transport [0006886]	CGEN_HUMAN_LIB2_6010304926_0	Hs.279929	AAATTGCTGCTAAAGACAAGTTGAGTGAGTTGCAGCTACGAGTGCGACAGCTGGTGGAAC
NM_018131	-0.355277	1.3	10	95265165	C10orf3	Homo sapiens chromosome 10 open reading frame 3 (C10orf3), mRNA.	cytoskeleton organization and biogenesis [0007010]	CGEN_HUMAN_LIB2_6010303099_0	Hs.14559	ATCAGCAGTGGCTCGTGTATGATCAGCAGCGGGAAGTCTATGTAAAAGGACTTTTAGCAA
BC017571	0.355169	1.3	23	55053202	CXorf44	Homo sapiens, Similar to hypothetical protein FLJ14775, clone MGC:24018 IMAGE:4105917, mRNA, complete cds.	Unknown [-]	CGEN_HUMAN_LIB2_6010323497_0	Hs.33020	CACAGCAGGGAAGGAACCAAGCTGTTTAAAACTACTTATCTCCGCTATGAAGGAGAAGTA
NM_015270	0.353601	1.3	12	47447512	ADCY6	Homo sapiens adenylate cyclase 6 (ADCY6), transcript variant 1, mRNA.	intracellular signaling cascade [0007242]	CGEN_HUMAN_LIB2_6010301795_0	Hs.12373	TATCTGTTTTCCAGGTCTATGTGAGTCCTTGTGCTCCTGCTCCTCAGCTCTCCACCCCAG
AK074456	0.353332	1.3	15	42732588	FLJ21439	Homo sapiens cDNA FLJ23876 fis, clone LNG13582.	Unknown [-]	CGEN_HUMAN_LIB2_6010316215_0	Hs.375781	AGCCTATGGGGCCCTGAACCATCTTTCTAGCCTCATCCCATTCCATCTTACTTCTCATTT
NM_024817	-0.352972	1.3	15	69837406	FLJ13710	Homo sapiens hypothetical protein FLJ13710 (FLJ13710), mRNA.	proteolysis and peptidolysis [0006508]	CGEN_HUMAN_LIB2_6010308909_0	Hs.170345	ACCCCATGTGACAACGGACCCTGCACGGGCAAGGTGGAGTGGTTTGCCGGGAGCTGGAGT
NM_003824	-0.351842	1.3	11	69731048	FADD	Homo sapiens Fas (TNFRSF6)-associated via death domain (FADD), mRNA.	apoptosis [0006915]	CGEN_HUMAN_LIB2_6010302426_0	Hs.86131	CCAAGGCAGCGGGATCTCGTATCTTTAAAAAGCAGTCCTCTTATTCCTAAGGTAATCCTA
NM_018697	0.351732	1.3	7	55273243	LANCL2	Homo sapiens LanC lantibiotic synthetase component C-like 2 (bacterial) (LANCL2), mRNA.	G-protein coupled receptor protein signaling pathway [0007186]	CGEN_HUMAN_LIB2_6010301494_0	Hs.134342	AAATACCCATTTGGACCAAAAGCCGCCAGATTGCTTAGTGCCTGACACAGAAACAACTGG
NM_139177	-0.351221	1.3	17	68155239	SLC39A11	Homo sapiens chromosome 17 open reading frame 26 (C17orf26), mRNA.	Unknown [-]	CGEN_HUMAN_LIB2_6010321471_0	Hs.3402	CCGGGAAAGGCCATACGAAGAAACAGCAGTGGTTGGCTTCTATGGGACAACAAGCTTCTT
NM_006745	-0.350992	1.3	4	166616546	SC4MOL	Homo sapiens sterol-C4-methyl oxidase-like (SC4MOL), mRNA.	lipid metabolism [0006629]	CGEN_HUMAN_LIB2_6010310018_0	Hs.239926	GATAAGCCAGAGACATGGGAAAACCAATGGAAGTGTTTCAAAGTTCTTCTCTTTAATCAC
NM_005647	0.350222	1.3	23	9496920	TBL1X	Homo sapiens transducin (beta)-like 1X-linked (TBL1X), mRNA.	signal transduction [0007165]	CGEN_HUMAN_LIB2_6010300963_0	Hs.76536	CAGACCTTCCTAGAGTGTTTGGTCGGGTTCACAGTGACCGAGAGTCAGGTCCAGCACACA
NM_005983	0.350029	1.3	5	36199554	SKP2	Homo sapiens S-phase kinase-associated protein 2 (p45) (SKP2), transcript variant 1, mRNA.	regulation of cell cycle [0000074]	CGEN_HUMAN_LIB2_6010303948_0	Hs.23348	TGTCTGTGCCTCCCTGAGCTGCTAAAGGTCTCTGGTGTTTGTAAGAGGTGGTATCGCCTA
NM_006743	0.349004	1.3	23	48192438	RBM3	Homo sapiens RNA binding motif protein 3 (RBM3), mRNA.	RNA processing [0006396]	CGEN_HUMAN_LIB2_6010310410_0	Hs.301404	TCCAGGGACATTTTAAAAACCTGTACACAGTGTTTATTGTGGTTAGGAAGCAATTTCCCA
NM_001348	0.347973	1.3	19	3912067	DAPK3	Homo sapiens death-associated protein kinase 3 (DAPK3), mRNA.	protein amino acid phosphorylation [0006468]	CGEN_HUMAN_LIB2_6010313010_0	Hs.25619	CAAGCAGGAGACGCTCACCAACATCTCAGCCGTGAACTACGACTTCGACGAGGAGTACTT
NM_003116	-0.347903	1.3	20	33668485	SPAG4	Homo sapiens sperm associated antigen 4 (SPAG4), mRNA.	Unknown [-]	CGEN_HUMAN_LIB2_6010317104_0	Hs.123159	TCCAGTAGTCTCTGAGGAGCCGCTCGACCTTCTCCCGACCCTGGATCTGAGGCAGGAGAT
NM_012248	-0.347835	1.3	16	30362932	SEPHS2	Homo sapiens selenophosphate synthetase 2 (SPS2), mRNA.	selenocysteine biosynthesis [0016260]	CGEN_HUMAN_LIB2_6010307484_0	Hs.118725	TCATCACTTGGGTAGAAGAGGAGCAAAAATACCTCTGTTTTCTCTTGCCAAAGTAAGATG
AB063296	-0.347774	1.3	3	120966647	C3orf15	Homo sapiens aat-1 mRNA for AAT-1 alpha, complete cds.	metabolism [0008152]	CGEN_HUMAN_LIB2_6010307223_0	Hs.341906	GCACTTCTCCCAAGGTGTGCACTGCTCATAAACTTGCCAGTGTGTGATTCATGAGAAAGG
NM_001360	-0.347142	1.3	11	70823832	DHCR7	Homo sapiens 7-dehydrocholesterol reductase (DHCR7), mRNA.	cholesterol biosynthesis [0006695]	CGEN_HUMAN_LIB2_6010307442_0	Hs.11806	CTTCAAGGGAATTCCGAGTGTCCAGCACTGCCGTATTGCCAGCACAGACGGATTTTCTCT
NM_000505	-0.346987	1.3	5	176761811	F12	Homo sapiens coagulation factor XII (Hageman factor) (F12), mRNA.	proteolysis and peptidolysis [0006508]	CGEN_HUMAN_LIB2_6010308927_0	Hs.1321	GGTGATTCCGCAGTGAGAGAGTGGCTGGGGCATGGAAGGCAAGATTGTGTCCCATTCCCC
AL833540	0.346758	1.3	6	42943684	KIAA0240	Homo sapiens mRNA; cDNA DKFZp686E233 (from clone DKFZp686E233).	Unknown [-]	CGEN_HUMAN_LIB2_6010328695_0	Hs.196275	GGTAGGAGAGCTCAGCCTCGGATGGCCAACATTCAGTTGTTCAGGTTCATTCGTCAAAGT
NM_004269	-0.346659	1.3	9	131919308	CRSP8	Homo sapiens cofactor required for Sp1 transcriptional activation, subunit 8, 34kDa (CRSP8), mRNA.	regulation of transcription from Pol II promoter [0006357]	CGEN_HUMAN_LIB2_6010312325_0	Hs.374262	GCAGTCATTGAAGCGTTCCGCTAATCAGATGGGAGTATCTGCCAAACGTAGACCAAAGGC
AB051542	-0.346262	1.3	20	36274605	KIAA1755	Homo sapiens mRNA for KIAA1755 protein, partial cds.	protein amino acid phosphorylation [0006468]	CGEN_HUMAN_LIB2_6010313136_0	Hs.114085	TCACCCATGCAGAATAGCAAGAGTGGGCGTCAGAACCAGGGCACAATAAATGGTGTGATT
NM_003754	0.345592	1.3	11	7972577	EIF3S5	Homo sapiens eukaryotic translation initiation factor 3, subunit 5 epsilon, 47kDa (EIF3S5), mRNA.	regulation of translational initiation [0006446]	CGEN_HUMAN_LIB2_6010308382_0	Hs.7811	ATGGGAGTGATGTTCACGCCTCTGACAGTGAAATACGCGTACTACGACACTGAACGCATC
NM_080431	-0.345482	1.3	1	2961748	ARPM2	Homo sapiens actin related protein M2 (ARPM2), mRNA.	vesicle transport along actin filament [0030050]	CGEN_HUMAN_LIB2_6010303139_0	Hs.236635	TGAACCCCAGGGAGAACCGTGAGAAGATGGCAGAAGTCATGTTCGAGAACTTCGGCGTGC
NM_000745	-0.34525	1.3	15	76669209	CHRNA5	Homo sapiens cholinergic receptor, nicotinic, alpha polypeptide 5 (CHRNA5), mRNA.	transport [0006810]	CGEN_HUMAN_LIB2_6010304281_0	Hs.1614	GGACGTTTTGAAGGGACCAGTACGAAAACAGTCATCAGGTACAATGGCACTGTCACCTGG
NM_001150	-0.344301	1.3	15	88145350	ANPEP	Homo sapiens alanyl (membrane) aminopeptidase (aminopeptidase N, aminopeptidase M, microsomal aminopeptidase, CD13, p150) (ANPEP), mRNA.	proteolysis and peptidolysis [0006508]	CGEN_HUMAN_LIB2_6010308896_0	Hs.1239	GTGCCCATCACATCCATCAGAGATGGCAGACAGCAGCAGGACTACTGGCTGATAGATGTA
NM_152493	0.343201	1.3	1	33435035	FLJ25476	Homo sapiens hypothetical protein FLJ25476 (FLJ25476), mRNA.	Unknown [-]	CGEN_HUMAN_LIB2_6010319716_0	Hs.21732	GCGTCGTCTGATACTCAGTATTGTAGCTTTTTGTCCGCATGTTACTCCCTGTAAATACGC
NM_002721	-0.341816	1.3	9	124990996	PPP6C	Homo sapiens protein phosphatase 6, catalytic subunit (PPP6C), mRNA.	protein amino acid dephosphorylation [0006470]	CGEN_HUMAN_LIB2_6010312656_0	Hs.356739	GCCTCAAGTTATGTATACCTGTCCCAGATGTAAACTTCATTGTCCTTTGTTGGATGATAT
NM_002601	-0.340661	1.3	2	232429316	PDE6D	Homo sapiens phosphodiesterase 6D, cGMP-specific, rod, delta (PDE6D), mRNA.	vision [0007601]	CGEN_HUMAN_LIB2_6010313597_0	Hs.48291	ACAGGGAAGATACTCTGGCAAGGAACAGAAGACCTGTCTGTCCCTGGTGTGGAGCATGAA
AB011116	0.340389	1.3	16	4680880	MGRN1	Homo sapiens mRNA for KIAA0544 protein, partial cds.	proteolysis and peptidolysis [0006508]	CGEN_HUMAN_LIB2_6010309111_0	Hs.284251	CTGGGACTCCCATGTGCTGCCGTCTGATGTGCTCAGATGGGCTCATCGTTGGTTCGTTTT
NM_015416	0.340182	1.3	12	49740229	LETMD1	Homo sapiens cervical cancer 1 protooncogene (DKFZP586A011), mRNA.	intracellular signaling cascade [0007242]	CGEN_HUMAN_LIB2_6010301879_0	Hs.75884	ACTGTGATGCAGCAGTCCAACTGTAACTGACAGTGGCTGCCTTCTCTGGGCCATGGATCA
NM_000520	-0.339249	1.3	15	70435920	HEXA	Homo sapiens hexosaminidase A (alpha polypeptide) (HEXA), mRNA.	carbohydrate metabolism [0005975]	CGEN_HUMAN_LIB2_6010308623_0	Hs.119403	TTGTCTCTGTAGTCACACCTGGATGTAACCAGCTTCCTACTTTGGAGTCAGTGGAGAATT
NM_001531	-0.339219	1.3	1	177750046	MR1	Homo sapiens major histocompatibility complex, class I-like sequence (HLALS), mRNA.	immune response [0006955]	CGEN_HUMAN_LIB2_6010313905_0	Hs.101840	GCTGGCAGCAGATGTTCAAGGTGGAACTGAAGCGCCTACAGAGGCACTACAATCACTCAG
AB018299	0.339042	1.3	1	201682622	NFASC	Homo sapiens mRNA for KIAA0756 protein, partial cds.	cell adhesion [0007155]	CGEN_HUMAN_LIB2_6010300358_0	Hs.13349	TACATTGTCAAGTGGAGGCGGAGAGAGACTCGAGAGGCCTGGAACAACGTCACAGTGTGG
NM_000403	-0.338998	1.3	1	23867532	GALE	Homo sapiens galactose-4-epimerase, UDP- (GALE), mRNA.	nucleotide-sugar metabolism [0009225]	CGEN_HUMAN_LIB2_6010310352_0	Hs.76057	AAGGGCTCCACTGACCAGGAGGCCGAGGTCTCTAACTCTTATCTTCCACAGGGTCCAAGA
NM_018660	0.338786	1.3	8	28262059	ZNF395	Homo sapiens papillomavirus regulatory factor PRF-1 (LOC55893), mRNA.	regulation of transcription\, DNA-dependent [0006355]	CGEN_HUMAN_LIB2_6010311384_0	Hs.27410	CGGCAGCCACTGACAAGAGGCCAGTGTGTCACCAGCCCTCAGCAGAAACCGAAAGAGAAA
NM_001542	0.338234	1.3	1	116832075	IGSF3	Homo sapiens immunoglobulin superfamily, member 3 (IGSF3), mRNA.	potassium ion transport [0006813]	CGEN_HUMAN_LIB2_6010305272_0	Hs.81234	ACCATCCTTCTGGTGCGTTTCAAGAGCCGGAACTCCAGCAAGAACTCTGATGGGAAGAAT
BG288830	0.337521	1.3	1	193854805	FRBZ1	602388162F1 NIH_MGC_93 Homo sapiens cDNA clone IMAGE:4517127 5', mRNA sequence.	Unknown [-]	CGEN_HUMAN_LIB2_6010326036_0	Hs.8934	TGATGAGTGTGGCTGCCAGAAAATAATACAAAACTGGGCATTTAGCTGTTCCACATTGTG
BC017280	0.337324	1.3	11	813527	PNPLA2	Homo sapiens, Similar to RIKEN cDNA 0610039C21 gene, clone MGC:29650 IMAGE:4875483, mRNA, complete cds.	Unknown [-]	CGEN_HUMAN_LIB2_6010316915_0	Hs.118463	GTGCTGCGAGAGATGTGCAAGCAGGGATACCGGGATGGCCTGCGCTTTCTGCAGCGGAAC
NM_020533	0.337152	1.3	19	7504662	MCOLN1	Homo sapiens mucolipin 1 (MCOLN1), mRNA.	cation transport [0006812]	CGEN_HUMAN_LIB2_6010305164_0	Hs.12909	ATTCGCTGCTGGTGAATTGATTCGACCTGACTGCCGTTGGACCGTAGGCCCTGGACTGCA
AF147408	0.336994	1.3	1	15735816	RSC1A1	Homo sapiens full length insert cDNA clone YP58A11.	Unknown [-]	CGEN_HUMAN_LIB2_6010319236_0	Hs.194215	CTGTTAGGAATACTCTGAATGAGCTTAACCCACTTGCCAAATATCCTTGTCCCTTCCATC
NM_005596	0.336371	1.3	9	14303627	NFIB	Homo sapiens nuclear factor I/B (NFIB), mRNA.	regulation of transcription\, DNA-dependent [0006355]	CGEN_HUMAN_LIB2_6010311489_0	Hs.33287	CTTTGGCTATTTAAGGAGGACTGGGTTTGTTGTGAAGTTGCGGTGATCCAGCGCAGAGCC
NM_000128	-0.336101	1.3	4	187569413	F11	Homo sapiens coagulation factor XI (plasma thromboplastin antecedent) (F11), transcript variant 1, mRNA.	proteolysis and peptidolysis [0006508]	CGEN_HUMAN_LIB2_6010309253_0	Hs.1430	GCCAAGAGTGAATAGGACAGCAGCGATTTCTGGGTATTCTTTCAAGCAATGCTCACACCA
NM_013437	0.336	1.3	8	105570701	LRP12	Homo sapiens suppression of tumorigenicity (ST7), mRNA.	physiological processes [0007582]	CGEN_HUMAN_LIB2_6010306614_0	Hs.301974	GCATGTTTGAAGTCTTGTGTATTTGTCTGTGTTAATGCTGTCAGGAGGAACTGACTAAGA
NM_016499	-0.33584	1.3	11	60922671	MGC13379	Homo sapiens HSPC244 (MGC:13379), mRNA.	nucleosome assembly [0006334]	CGEN_HUMAN_LIB2_6010303512_0	Hs.26745	TCAAGCAGGACCTGAGCCACATGCTCCCTGTACGAGCTGTGCTATACCTGTCCCACATGA
NM_001948	0.335583	1.3	15	46422572	DUT	Homo sapiens dUTP pyrophosphatase (DUT), mRNA.	tRNA metabolism [0006399]	CGEN_HUMAN_LIB2_6010310674_0	Hs.367676	GTGAGACACCAGGCATCGTTTTGAGGATGTGGGTTATACACATGGAGTGCTTCTGGAACT
AB037742	0.335411	1.3	17	24612956	182-FIP	Homo sapiens mRNA for KIAA1321 protein, partial cds.	Unknown [-]	CGEN_HUMAN_LIB2_6010318424_0	Hs.24336	GGTTAGAGGTATGTAGTTAGGAATGTCTGTTAACTTTCTGAGAACCCTAGTGCCCCATCA
NM_020179	-0.335403	1.3	11	92851608	FN5	Homo sapiens FN5 protein (FN5), mRNA.	Unknown [-]	CGEN_HUMAN_LIB2_6010325053_0	Hs.259737	CCGCTTTCTTGGGAGGGAATAGGGGATGTTTTATCAGTGAATGTGCCATACACCTTATGG
NM_007015	0.335396	1.3	13	52175642	#N/A	Homo sapiens chondromodulin I precursor (CHM-I), mRNA.	skeletal development [0001501]	CGEN_HUMAN_LIB2_6010306367_0	Hs.97932	TAAGAACTAGCTGAAGAGACAACCAAAGAAGCATTAAGGCAGGTTGATGCTGATGGGACC
NM_033285	0.335142	1.3	8	96008068	TP53INP1	Homo sapiens tumor protein p53 inducible nuclear protein 1 (TP53INP1), mRNA.	response to stress [0006950]	CGEN_HUMAN_LIB2_6010314034_0	Hs.75497	CAACAGTATCCTTTGCATGGGAGGAGAGTTACTCTTGAAAGGCAGGCAGCTTAAGTGGAC
NM_032876	0.335142	1.3	14	22515702	JUB	Homo sapiens likely ortholog of mouse ajuba (JUB), mRNA.	Unknown [-]	CGEN_HUMAN_LIB2_6010320149_0	Hs.64552	GGCGAACTTTGCGTTGCAAGGCTTTCTACAGTGTCAATGGCTCTGTGTACTGTGAGGAAG
NM_033117	-0.335084	1.3	9	122083772	RBM18	Homo sapiens hypothetical protein MGC2734 (MGC2734), mRNA.	development [0007275]	CGEN_HUMAN_LIB2_6010306057_0	Hs.6904	GGCGGAAAATCCTGATGCAGAGTATCCAGCAGCGCCTGTTTATTCCTACTTTAAGCCACC
NM_003120	-0.333749	1.3	11	47337989	SPI1	Homo sapiens spleen focus forming virus (SFFV) proviral integration oncogene spi1 (SPI1), mRNA.	regulation of transcription\, DNA-dependent [0006355]	CGEN_HUMAN_LIB2_6010312220_0	Hs.157441	ATGGAGCTGGAGCAGATGCACGTCCTCGATACCCCCATGGTGCCACCCCATCCCAGTCTT
AB007957	-0.333699	1.3	1	148484000	-	Homo sapiens mRNA, chromosome 1 specific transcript KIAA0488.	signal transduction [0007165]	CGEN_HUMAN_LIB2_6010300952_0	Hs.67619	GACCCCAGCATACTGCTGTTTCTTCACCAGCTTCATTGTGTCACAGTAGCTTCCTTTGGG
NM_014064	-0.333492	1.3	9	129477239	AD-003	Homo sapiens AD-003 protein (AD-003), mRNA.	Unknown [-]	CGEN_HUMAN_LIB2_6010321743_0	Hs.284250	AGAGGCAGGAGAACCTCCCCGATGAGATCTACCATGTCTATAGCTTTGCCCTGAGATGAG
BQ428794	-0.333341	1.3	20	17664415	C20orf179	AGENCOURT_7906353 NIH_MGC_82 Homo sapiens cDNA clone IMAGE:6104042 5', mRNA sequence.	Unknown [-]	CGEN_HUMAN_LIB2_6010323792_0	Hs.115366	ACTTCTCACTGCCTCAAGGAGTGGTGTGCCTGCTTCCTGTAGACACAAACCTCATTGCTG
NM_016486	0.333299	1.3	1	45825747	LOC51249	Homo sapiens hypothetical protein LOC51249 (LOC51249), mRNA.	Unknown [-]	CGEN_HUMAN_LIB2_6010325491_0	Hs.184456	CCCTGATTCAGTGCCTCTGCTTAGCTGTAACATGTTAATCAGAACTACCTGGCATCTTCC
NM_032830	-0.333284	1.3	16	67751774	CIRH1A	Homo sapiens testis expressed gene 292 (FLJ14728), mRNA.	Unknown [-]	CGEN_HUMAN_LIB2_6010318648_0	Hs.151001	ATGTGTCTTTTGGCAGTCAGTCCAGATGGGAATTGGCTAGCTGCATCAGGTACCAGTGCT
NM_144994	-0.332975	1.3	2	96926428	ANKRD23	Homo sapiens hypothetical protein FLJ32449 (FLJ32449), mRNA.	defense response [0006952]	CGEN_HUMAN_LIB2_6010313738_0	Hs.376569	CCCCACAGCAACAGAAGTCCAGGACCCACTAGGTTGCCTCAGAAGCCCTAAGACTGATGA
NM_017447	0.33286	1.3	21	18090845	C21orf91	Homo sapiens chromosome 21 open reading frame 91 (C21orf91), mRNA.	Unknown [-]	CGEN_HUMAN_LIB2_6010321252_0	Hs.49391	ATTCAGGTGCCACTTTATGTCGTAACAGTGTATTGTGGCCTCATAGTCACAACCAGGCAC
BC027946	0.332772	1.3	4	40658414	APBB2	Homo sapiens, Similar to amyloid beta (A4) precursor protein-binding, family B, member 2 (Fe65-like protein), clone MGC:35575 IMAGE:5203925, mRNA, complete cds.	intracellular signaling cascade [0007242]	CGEN_HUMAN_LIB2_6010301863_0	Hs.324125	CTGGCAGCTTTCCCTGACAAGCTCTTTGACACATGGACACCATTTCATGTCTACAGCTGT
NM_020150	-0.332584	1.3	10	71583647	SARA1	Homo sapiens SAR1 protein (SAR1), mRNA.	ER to Golgi transport [0006888]	CGEN_HUMAN_LIB2_6010304810_0	Hs.110796	CCAATGTGCCAATCCTTATCTTGGGTAACAAAATTGACAGAACAGATGCAATCAGTGAAG
NM_031433	0.332299	1.3	11	118717815	MFRP	Homo sapiens membrane frizzled-related protein (MFRP), mRNA.	development [0007275]	CGEN_HUMAN_LIB2_6010305973_0	Hs.326738	TGTGCCTCGGTCTGAGCTACAACACCACAGCCTTCCCTAACATCTGGGTGGGCATGATCA
NM_001068	0.331986	1.3	3	25614894	TOP2B	Homo sapiens topoisomerase (DNA) II beta 180kDa (TOP2B), mRNA.	DNA topological change [0006265]	CGEN_HUMAN_LIB2_6010303794_0	Hs.75248	TTGATCAGGATTCAGATGTGGACATCTTCCCCTCAGACTTCCCTACTGAGCCACCTTCTC
AB040927	0.331982	1.3	4	170391012	SH3MD2	Homo sapiens mRNA for KIAA1494 protein, partial cds.	Unknown [-]	CGEN_HUMAN_LIB2_6010314741_0	Hs.301804	AGACTACTCCTGTGACTGTGGAGCTCTGGAAGGCTTGGTGGGAGTGAATTTGCCCACACC
NM_004148	0.33182	1.3	9	92968340	NINJ1	Homo sapiens ninjurin 1 (NINJ1), mRNA.	cell adhesion [0007155]	CGEN_HUMAN_LIB2_6010300310_0	Hs.11342	TGCTGGACATCGCGCTGCTGATGGCCAACGCGTCCCAGCTGAAGGCCGTCGTGGAACAGG
NM_013444	0.33178	1.3	23	56476144	UBQLN2	Homo sapiens ubiquilin 2 (UBQLN2), mRNA.	Unknown [-]	CGEN_HUMAN_LIB2_6010327924_0	Hs.4552	ATCAGTGTAGTAATGCCAGGAAAGTGCTTTTTACCTAAGACTTCCTTCTCAGCTTCTCCC
AB037778	-0.331098	1.3	6	138786173	#N/A	Homo sapiens mRNA for KIAA1357 protein, partial cds.	cytoskeleton organization and biogenesis [0007010]	CGEN_HUMAN_LIB2_6010303093_0	Hs.170162	CAATGCTGTAACCTGGTGCCTGCTGCTGTGCAGCCACATACACACAATTGTAGCCTGATT
NM_078629	0.330863	1.3	23	11552945	MSL3L1	Homo sapiens male-specific lethal 3-like 1 (Drosophila) (MSL3L1), transcript variant 1, mRNA.	chromatin assembly/disassembly [0006333]	CGEN_HUMAN_LIB2_6010303462_0	Hs.88764	CCACAGCGCAAACACAATGCCCACCTTGGGGCTCTGTTGTTTGAGTTGCCCACATACTGC
NM_005374	0.330614	1.3	17	39309594	MPP2	Homo sapiens membrane protein, palmitoylated 2 (MAGUK p55 subfamily member 2) (MPP2), mRNA.	intracellular signaling cascade [0007242]	CGEN_HUMAN_LIB2_6010301764_0	Hs.23205	ATTTACACTGTAGTCTGTACAACCTGTGGTTCCACGTGCATGTTCGGCACCTGTCTGTGC
NM_014908	-0.330555	1.3	9	128787667	TMEM15	Homo sapiens KIAA1094 protein (KIAA1094), mRNA.	Unknown [-]	CGEN_HUMAN_LIB2_6010326486_0	Hs.161166	AAGACTTTTGAGGGGACCATGACATCTATATTTGCGCAGATCATTTCTGTAGCTCTGATC
NM_024909	0.330528	1.3	6	30703393	C6orf134	Homo sapiens hypothetical protein FLJ13158 (FLJ13158), mRNA.	Unknown [-]	CGEN_HUMAN_LIB2_6010320611_0	Hs.250173	CCCAGAATCTTTCCGCTCCTATCACTAGTGCATCAAGGATGCAGAGTAACCGCCATGTTG
AL832896	-0.330424	1.3	19	43921048	CAPN12	Homo sapiens mRNA; cDNA DKFZp667J114 (from clone DKFZp667J114).	proteolysis and peptidolysis [0006508]	CGEN_HUMAN_LIB2_6010308994_0	Hs.133173	ACTTACCTTGTGTGTGCCCGTGATGGAATACGCGTGTCCCTTTACCAGGCCCTCTTCTGT
NM_002583	0.329329	1.3	12	78586389	PAWR	Homo sapiens PRKC, apoptosis, WT1, regulator (PAWR), mRNA.	negative regulation of transcription from Pol II promoter [0000122]	CGEN_HUMAN_LIB2_6010310731_0	Hs.372504	CACCACAGACTTCCTGGAGGAGTGGAAGGCGAAACGCGAGAAGATGCGCGCCAAGCAGAA
NM_006577	-0.329218	1.3	2	62362921	B3GNT1	Homo sapiens UDP-GlcNAc:betaGal beta-1,3-N-acetylglucosaminyltransferase 1 (B3GNT1), transcript variant 1, mRNA.	protein amino acid glycosylation [0006486]	CGEN_HUMAN_LIB2_6010308307_0	Hs.173203	CAGTGTGATTCCTTAATGGCCAACTGAAGATTGAATTGCCGCTAACAACCATATCGTGTT
NM_153375	-0.328517	1.3	19	5511970	PLAC2	Homo sapiens hypothetical protein FLJ90734 (FLJ90734), mRNA.	Unknown [-]	CGEN_HUMAN_LIB2_6010325690_0	Hs.144501	TTTCAACCTCTTCTCTGCAGCTCCAATACACCTGGGATTGCAGTCTCCTCCAGGAAGTCT
BM675980	0.328383	1.3	3	15669948	-	UI-E-EJ0-ahf-g-06-0-UI.s1 UI-E-EJ0 Homo sapiens cDNA clone UI-E-EJ0-ahf-g-06-0-UI 3', mRNA sequence.	Unknown [-]	CGEN_HUMAN_LIB2_6010315385_0	Hs.128387	TGGAATTCCCACACCTGGACTAATGCACAGCCAGTGTTTCAACGTCGCCAACCCAGAAAT
BC014894	-0.327962	1.3	8	144849361	LOC286075	Homo sapiens, Similar to zinc finger protein 30, clone MGC:10201 IMAGE:3910185, mRNA, complete cds.	regulation of transcription\, DNA-dependent [0006355]	CGEN_HUMAN_LIB2_6010311538_0	Hs.33268	TCAGGGCAGTGAGGTGGCCATATCCACCACATCGCATTTCGTGGGGGAAGAGGTGACCTC
NM_020190	0.327641	1.3	1	114235123	OLFML3	Homo sapiens HNOEL-iso protein (HNOEL-iso), mRNA.	development [0007275]	CGEN_HUMAN_LIB2_6010306038_0	Hs.9315	ACACCATCTCCGGGAGAGTGGATCGTCTGGAGCGGGAGGTAGACTATCTGGAGACCCAGA
NM_016049	-0.327635	1.3	14	23678409	C14orf122	Homo sapiens CGI-112 protein (CGI-112), mRNA.	Unknown [-]	CGEN_HUMAN_LIB2_6010320194_0	Hs.271614	GCCCCCGGTCATCGTCCTGGAGAACCAAGGTCTCCGCTGGGTCCCTAAGGATAAGAACTT
NM_001876	-0.327436	1.3	11	68284289	CPT1A	Homo sapiens carnitine palmitoyltransferase 1A (liver) (CPT1A), nuclear gene encoding mitochondrial protein, mRNA.	fatty acid beta-oxidation [0006635]	CGEN_HUMAN_LIB2_6010310092_0	Hs.259785	AGACCCCTCAGCAGCAAGTGGAGCTGTTTGACTTGGAGAATAACCCAGAGTACGTGTCCA
AB051547	0.327306	1.3	9	93140920	WNK2	Homo sapiens mRNA for KIAA1760 protein, partial cds.	protein amino acid phosphorylation [0006468]	CGEN_HUMAN_LIB2_6010312892_0	Hs.132792	CTCCAGCAGAGGCCCTCCCGCTAAGGACCCTGCCCAAGCCAGTGTGGGGCTCACTGCAGA
BC014063	0.327296	1.3	3	65682690	LOC151878	Homo sapiens, clone IMAGE:3844647, mRNA.	Unknown [-]	CGEN_HUMAN_LIB2_6010324948_0	Hs.201326	GCAACAGGGAACTCATAGTGGAAAGCAAGACTTGTAAGGGCAGAGTGAGAATGTGGGAGG
AK021748	0.326848	1.3	7	65273698	-	Homo sapiens cDNA FLJ11686 fis, clone HEMBA1004944.	Unknown [-]	CGEN_HUMAN_LIB2_6010316304_0	-	CTCCAGCTTGCTGCCTGAATTTGGACAACCCACTCACTCTCACTGCCTGTCTTCACAATT
NM_001926	-0.326432	1.3	8	6769748	DEFA6	Homo sapiens defensin, alpha 6, Paneth cell-specific (DEFA6), mRNA.	xenobiotic metabolism [0006805]	CGEN_HUMAN_LIB2_6010313468_0	Hs.711	ATATTCCTATGGGACCTGCACTGTCATGGGTATTAACCACAGATTCTGCTGCCTCTGAGG
NM_024341	0.326223	1.3	19	7021598	#N/A	Homo sapiens hypothetical protein MGC4054 (MGC4054), mRNA.	regulation of transcription\, DNA-dependent [0006355]	CGEN_HUMAN_LIB2_6010311002_0	Hs.250821	GATTTGTGTTGAAACCAGCCTCAAGTTTCACCTATCCTCACTGATCCGTGGACTTCTGTA
NM_152486	0.326204	1.3	1	919588	SAMD11	Homo sapiens hypothetical protein MGC45873 (MGC45873), mRNA.	development [0007275]	CGEN_HUMAN_LIB2_6010305990_0	Hs.405987	CCCTTGCCGGTCAAACTTCACCCAAGCAGGAGAATGGGACCTTGGCTCTACTTCCAGGGG
NM_006765	0.325834	1.3	8	15575656	TUSC3	Homo sapiens Putative prostate cancer tumor suppressor (N33), mRNA.	electron transport [0006118]	CGEN_HUMAN_LIB2_6010309883_0	Hs.71119	GATGTGGAACCATATCCGTGGACCTCCATATGCTCATAAGAACCCACACAATGGACAAGT
NM_013272	-0.325609	1.3	15	90507085	SLCO3A1	Homo sapiens solute carrier family 21 (organic anion transporter), member 11 (SLC21A11), mRNA.	transport [0006810]	CGEN_HUMAN_LIB2_6010304116_0	Hs.14805	TACGACAATGTGGTCTACCGATACCTGTATGTCAGCATCGCCATCGCGCTCAAATCCTTC
NM_032706	-0.325556	1.3	7	6143140	MGC12966	Homo sapiens hypothetical protein MGC12966 (MGC12966), mRNA.	Unknown [-]	CGEN_HUMAN_LIB2_6010324080_0	Hs.7980	AGAATGATTTCTTTCGCATTAAGTCTGGATGCAAACTGTGCAGCCCTTAGGTTCCTGCTG
BI005815	0.32537	1.3	2	113697199	#N/A	MR4-HN0058-250401-002-c08 HN0058 Homo sapiens cDNA, mRNA sequence.	Unknown [-]	CGEN_HUMAN_LIB2_6010315070_0	-	GCCACTGTCATCTCTTGCAAGAACTACTGCAACTGTCCCCTAACTGGTCTTTGTGCTTTC
NM_018203	-0.325257	1.3	1	202037378	FLJ10748	Homo sapiens hypothetical protein FLJ10748 (FLJ10748), mRNA.	actin cytoskeleton organization and biogenesis [0030036]	CGEN_HUMAN_LIB2_6010303117_0	Hs.10414	TTGTCACCGAAGGCCCCCAGAGTGTTTCTGTGTGAAACCCTCTCATTTACACTGTGGCAT
NM_153685	-0.324253	1.3	12	6675881	DKFZp547D2210	Homo sapiens hypothetical protein DKFZp547D2210 (DKFZp547D2210), mRNA.	metabolism [0008152]	CGEN_HUMAN_LIB2_6010307083_0	Hs.44067	CAGCTCTATGTCACAATTACCATCTCCATCATCATTGTTCTCGTGGCCACTGGCATCATC
AF147440	-0.323697	1.3	3	44862904	KIF15	Homo sapiens full length insert cDNA clone YP90G10.	Unknown [-]	CGEN_HUMAN_LIB2_6010322961_0	-	TATTCAACATCATGATCAGACTATGACATTTGGCAATCAACAGGATGAGTGCAAAGGAAA
NM_015235	0.323657	1.3	10	53127364	CSTF2T	Homo sapiens likely ortholog of mouse variant polyadenylation protein CSTF-64; KIAA0689 protein (KIAA0689), mRNA.	mRNA polyadenylation [0006378]	CGEN_HUMAN_LIB2_6010310374_0	Hs.21992	CTGTAGCATGGAGAATGGGTGCAAAAAGCTGACTTCTGTATCCCCACACTTGGATTAGGG
BC036390	-0.323426	1.3	12	88418472	GALNT4	Homo sapiens, UDP-N-acetyl-alpha-D-galactosamine:polypeptide N-acetylgalactosaminyltransferase 4 (GalNAc-T4), clone MGC:41784 IMAGE:5261236, mRNA, complete cds.	carbohydrate metabolism [0005975]	CGEN_HUMAN_LIB2_6010308579_0	Hs.271923	AGGCAAAAGGCCTGGTTTTAGAGATATGTGTAATTGGAAGAGGGCATTTGTTTGAGTGTG
NM_007245	0.323422	1.3	16	28754468	ATXN2L	Homo sapiens ataxin 2 related protein (A2LP), transcript variant A, mRNA.	Unknown [-]	CGEN_HUMAN_LIB2_6010321847_0	Hs.43509	CGGGACCTTCTGCCCAGTCCCCTCAGAGCAGCTTCCCCCAGCCAGCCGCTGTGTATGCCA
AL832425	0.32277	1.3	22	23135062	KIAA0376	Homo sapiens mRNA; cDNA DKFZp762P042 (from clone DKFZp762P042).	Unknown [-]	CGEN_HUMAN_LIB2_6010325657_0	Hs.4791	AATGAAATGGTACGGACTGAACGACCCGACTGGCAGAACGTGATGCTGTATGTGACGGCG
NM_152535	0.322731	1.3	3	142649224	-	Homo sapiens hypothetical protein FLJ31131 (FLJ31131), mRNA.	Unknown [-]	CGEN_HUMAN_LIB2_6010320624_0	Hs.23853	GTAGCTCAAAGGACTCCGGTTTCTGTCTACAAGTGTGATGTCTCCATGAAGAAGACTTAG
U84510	-0.322694	1.3	22	18360917	COMT	Human velo-cardio-facial syndrome 22q11 region mRNA sequence.	Unknown [-]	CGEN_HUMAN_LIB2_6010324468_0	-	AGGCTGAGGCTTGAGAAGTGAGAGGACAGTAAACTGAGTGGGGCCCAGATGCCAGGGCCA
NM_152467	0.322463	1.3	17	37257985	KLHL10	Homo sapiens hypothetical protein FLJ32662 (FLJ32662), mRNA.	amino acid activation [0006418]	CGEN_HUMAN_LIB2_6010308131_0	Hs.127510	CCAATGTTGAGGAATATGCAGCTAGACGGGACAACTTCCCAGGATTAGCACTGCGAGATG
NM_003689	0.322456	1.3	1	19375779	AKR7A2	Homo sapiens aldo-keto reductase family 7, member A2 (aflatoxin aldehyde reductase) (AKR7A2), mRNA.	aldehyde metabolism [0006081]	CGEN_HUMAN_LIB2_6010307449_0	Hs.6980	ACTTGAGCGCTTCCTGTTGAATAAAGCAGGCACTTGACCTGGCTGTAGCCTAGGTCTTGA
NM_139245	0.322213	1.3	3	162271290	PPM1L	Homo sapiens putative protein phosphatase type 2C (LOC151742), mRNA.	Unknown [-]	CGEN_HUMAN_LIB2_6010323205_0	Hs.28068	GCAGTGTCCAGGAGAGAATTTGAGAGAGTGAAGAAATTGCCTTGTAGATGTGGAGGGCTG
AK092810	0.322189	1.3	2	206806581	-	Homo sapiens cDNA FLJ35491 fis, clone SMINT2008625, moderately similar to GLYCINE CLEAVAGE SYSTEM H PROTEIN PRECURSOR.	Unknown [-]	CGEN_HUMAN_LIB2_6010314577_0	Hs.356055	TGGCAGCTTGGGATGGGCGCCGTCTGGTTACTGTAATCTGCCTGAAGTTGGGACAAAATT
NM_004697	-0.322145	1.3	9	113134449	PRPF4	Homo sapiens PRP4 pre-mRNA processing factor 4 homolog (yeast) (PRPF4), mRNA.	RNA splicing [0008380]	CGEN_HUMAN_LIB2_6010310639_0	Hs.374973	GAAGTTTGGCAACCTTCATGTTACCCCAAAGCAAAACCATTGTGTCAGGAGTCAAACAAA
NM_001740	-0.321577	1.2	16	69981515	CALB2	Homo sapiens calbindin 2, 29kDa (calretinin) (CALB2), transcript variant CALB2, mRNA.	calcium ion homeostasis [0006874]	CGEN_HUMAN_LIB2_6010302866_0	Hs.106857	ATGGGTGGAGGGTCCCTAATTCTCTTCGCTGTGATGCATGAGCTCCCTCGCTGTATGATT
NM_152354	-0.321273	1.2	19	49581692	ZNF285	Homo sapiens hypothetical protein FLJ30747 (FLJ30747), mRNA.	regulation of transcription\, DNA-dependent [0006355]	CGEN_HUMAN_LIB2_6010311547_0	Hs.123451	CCTTGGAGGCTGCTTATTCCAGACTGGGTTGATAGAAGGTCACTACTTCATCTGTGTTGG
NM_016284	0.321148	1.2	16	57111961	CNOT1	Homo sapiens KIAA1007 protein (KIAA1007), mRNA.	carbohydrate metabolism [0005975]	CGEN_HUMAN_LIB2_6010308629_0	Hs.279949	AGCTGATGCCATGCACTTGTCTGAGGGCATAGCTCCATGTCTTCTGACATTCCTGGTGTC
NM_000107	-0.320424	1.2	11	47216048	DDB2	Homo sapiens damage-specific DNA binding protein 2, 48kDa (DDB2), mRNA.	carbohydrate metabolism [0005975]	CGEN_HUMAN_LIB2_6010308554_0	Hs.77602	AGGACGATCGACGTGTTCGATGGAAACTCAGGGAAGATGATGTGTCAGCTCTATGACCCA
AK091831	0.320303	1.2	16	712923	FLJ34512	Homo sapiens cDNA FLJ34512 fis, clone HLUNG2006570.	Unknown [-]	CGEN_HUMAN_LIB2_6010325342_0	Hs.381943	CACGATGGCTGAAGAGCAACTTTCTGAGCTACAGGAGTACGTGGACCAGCACCTGGGCAG
NM_003535	-0.320137	1.2	6	27966117	HIST1H3J	Homo sapiens H3 histone family, member J (H3FJ), mRNA.	nucleosome assembly [0006334]	CGEN_HUMAN_LIB2_6010303501_0	-	TCCAGCTTGCGCGTCGTATCCGTGGCGAGCGAGCATAATCCCCTGCTCTATCTTGGGTTT
NM_014303	0.319866	1.2	22	29297217	PES1	Homo sapiens pescadillo homolog 1, containing BRCT domain (zebrafish) (PES1), mRNA.	growth [0040007]	CGEN_HUMAN_LIB2_6010306123_0	Hs.13501	TTCCACAGCCCCCTCCCACACAGTTGGACCCGTGATTCTCAGGGTGCTGTGATGGGGTGA
AK023420	-0.31918	1.2	11	63796049	BAD	Homo sapiens cDNA FLJ13358 fis, clone PLACE1000078.	Unknown [-]	CGEN_HUMAN_LIB2_6010317629_0	Hs.76366	TTAACTTCTCATTAATCCCACGAATCCTTACCGAGTGCCAATAATGGGTGAGGCCCTGTG
AL834416	0.31832	1.2	22	44796140	DKFZp547B139	Homo sapiens mRNA; cDNA DKFZp547B139 (from clone DKFZp547B139).	Unknown [-]	CGEN_HUMAN_LIB2_6010317107_0	Hs.246397	AGGCTTGCCCATGGTGAAGTGGCCAGTCGGACACAGGGCCAGATTGAAACCTGCAGCCTG
NM_004214	-0.318295	1.2	11	65412064	FIBP	Homo sapiens fibroblast growth factor (acidic) intracellular binding protein (FIBP), mRNA.	FGF receptor signaling pathway [0008543]	CGEN_HUMAN_LIB2_6010301231_0	Hs.7768	ACGGCAGCGGTGCTGCAGAGCGACACCATGGACCATTACCGCACCTTCCACATGCTCGAG
NM_152237	0.31824	1.2	22	28032327	GAS2L1	Homo sapiens growth arrest-specific 2 like 1 (GAS2L1), transcript variant 3, mRNA.	Unknown [-]	CGEN_HUMAN_LIB2_6010317263_0	Hs.322852	CTGCTTGTGCGCAGGGATCGAGACGGGCAGCACTCATGGGTGCCAAGGGGCAGGGGCAGT
NM_001985	-0.316976	1.2	19	56545396	ETFB	Homo sapiens electron-transfer-flavoprotein, beta polypeptide (ETFB), mRNA.	electron transport [0006118]	CGEN_HUMAN_LIB2_6010309680_0	Hs.74047	CATCGATGATGACTGTAACCAGACAGGGCAGATGACAGCTGGATTTCTTGACTGGCCACA
NM_032350	-0.316727	1.2	7	810571	MGC11257	Homo sapiens hypothetical protein MGC11257 (MGC11257), mRNA.	protein biosynthesis [0006412]	CGEN_HUMAN_LIB2_6010308053_0	Hs.334368	GGCCGGGCCCGAGAGCTGACGGTGCAGAAGGCGGAAGCCCTGATGCGGGAGCTGGATGAG
NM_001173	0.316353	1.2	14	31693868	ARHGAP5	Homo sapiens Rho GTPase activating protein 5 (ARHGAP5), mRNA.	cell adhesion [0007155]	CGEN_HUMAN_LIB2_6010300301_0	Hs.267831	AACCACAATTACAAACGGATCCTCTTGGTATTATATGAGTAGGAAGTGATTGCAAACAGG
NM_018943	-0.315408	1.2	22	16988865	#N/A	Homo sapiens tubulin, alpha-like 2 (TUBAL2), mRNA.	microtubule-based movement [0007018]	CGEN_HUMAN_LIB2_6010303330_0	Hs.137400	GACGTTCACATGAGTGGGTCTATAGCCCGCTCCGGGCATCATCTAGACTTAGCATGCATT
NM_006536	0.314959	1.2	1	86631246	CLCA2	Homo sapiens chloride channel, calcium activated, family member 2 (CLCA2), mRNA.	chloride transport [0006821]	CGEN_HUMAN_LIB2_6010305066_0	Hs.241551	GTAGAAGAGGAATTGACCCTATCTTGGACAGCACCTGGAGAAGACTTTGATCAGGGCCAG
AK095618	-0.314907	1.2	9	129647342	TOR1B	Homo sapiens cDNA FLJ38299 fis, clone FCBBF3017255.	Unknown [-]	CGEN_HUMAN_LIB2_6010322152_0	Hs.151076	TTGTAGCAGAACCAAAACCTCCCAACTCCCAGTTGACATGGTAGCCACCTTCTCTGGTGA
AL117477	-0.314902	1.2	9	120698621	PHF19	Homo sapiens mRNA; cDNA DKFZp727G051 (from clone DKFZp727G051); partial cds.	regulation of transcription\, DNA-dependent [0006355]	CGEN_HUMAN_LIB2_6010312225_0	Hs.119960	AAGCTCAGTGGCCGCTCCTTCTTTCAGCCCATCAACCAGCATTGGTCCCATAGGGAAGCA
NM_018718	-0.314795	1.2	7	129632657	TSGA14	Homo sapiens testis specific, 14 (TSGA14), mRNA.	electron transport [0006118]	CGEN_HUMAN_LIB2_6010309486_0	Hs.27027	CAGTGGTCACCTGCAAGGCAAACCCTGGAAGTAAAGACTTTGTCTCACTTAGGCAAATAA
NM_017572	0.314014	1.2	19	1988722	MKNK2	Homo sapiens MAP kinase-interacting serine/threonine kinase 2 (MKNK2), mRNA.	protein amino acid phosphorylation [0006468]	CGEN_HUMAN_LIB2_6010313154_0	Hs.261828	TGCGACCTGGAGGACTGGTCAGAACCGTTACTGTGAATGAGTGAAGATCCTGGAGGACCC
NM_015392	0.312409	1.2	9	137210826	#N/A	Homo sapiens neural proliferation, differentiation and control, 1 (NPDC1), mRNA.	regulation of transcription\, DNA-dependent [0006355]	CGEN_HUMAN_LIB2_6010311391_0	Hs.105547	TGCAGCGTGAGATCCGCCTGACTCAGAAGGCCGACTACGCCACTGCGAAGGCCCCTGGCT
NM_145296	0.312205	1.2	19	48822169	IGSF4C	Homo sapiens TSLC1-like 2 (TSLL2), mRNA.	cell adhesion [0007155]	CGEN_HUMAN_LIB2_6010300316_0	Hs.164773	ACGGTTTCGTGTGGACCGTAAGGACGACGGTGGTATCATCATCTGTGAGGCGCAGAACCA
AK056612	-0.311924	1.2	6	31064990	C6orf205	Homo sapiens cDNA FLJ32050 fis, clone NTONG2001222.	Unknown [-]	CGEN_HUMAN_LIB2_6010316624_0	Hs.381765	CCAGTGTCAGCAAACCAAAGAATTGGATCTTACCAATGCGGCTATAGGAAAACAGCCTGT
NM_032834	-0.311471	1.2	12	34070982	ALG10	Homo sapiens hypothetical protein FLJ14751 (FLJ14751), mRNA.	N-linked glycosylation [0006487]	CGEN_HUMAN_LIB2_6010308332_0	Hs.102971	ACCTCTGCCTCCCACATCCAGACTCATTTGTGAACTGAGCTGCTATGCAGTTGTTAATTT
NM_002661	-0.311456	1.2	16	80549150	PLCG2	Homo sapiens phospholipase C, gamma 2 (phosphatidylinositol-specific) (PLCG2), mRNA.	intracellular signaling cascade [0007242]	CGEN_HUMAN_LIB2_6010302013_0	Hs.75648	GTTTGCATGTAGGAGAACGTGCCCTATTCACACTCTGGGAAGACGCTAATCTGTGACATC
NM_000434	-0.31139	1.2	6	31937105	NEU1	Homo sapiens sialidase 1 (lysosomal sialidase) (NEU1), mRNA.	carbohydrate metabolism [0005975]	CGEN_HUMAN_LIB2_6010308570_0	Hs.118721	ATGTCCCCGATGGGCTGAACCTTGGGGCAGTAGTGAGCGATGTTGAGACAGGAGTAGTAT
NM_015018	0.311018	1.2	6	83934398	KIAA1117	Homo sapiens KIAA1117 protein (KIAA1117), mRNA.	Unknown [-]	CGEN_HUMAN_LIB2_6010328307_0	Hs.278398	GCCGTTCTTCAATGTGCTCAGTCAAGTCTTCAACAGCAAAGTCACAAGCCGATGTGGAGG
NM_016464	-0.310856	1.2	11	60893125	HSPC196	Homo sapiens hypothetical protein HSPC196 (HSPC196), mRNA.	lipid metabolism [0006629]	CGEN_HUMAN_LIB2_6010310062_0	Hs.406530	GTGACCAAAGGATGCGAAGAGTGATAGTTACGTGCTCCTGACTGATCACACCGCAGACAT
NM_002086	-0.310504	1.2	17	70828083	GRB2	Homo sapiens growth factor receptor-bound protein 2 (GRB2), mRNA.	intracellular signaling cascade [0007242]	CGEN_HUMAN_LIB2_6010301742_0	Hs.381152	ATGGATAACTCAGACCCCAACTGGTGGAAAGGAGCTTGCCACGGGCAGACCGGCATGTTT
AK091337	0.310267	1.2	17	17036306	-	Homo sapiens cDNA FLJ34018 fis, clone FCBBF2002801.	Unknown [-]	CGEN_HUMAN_LIB2_6010315411_0	Hs.46783	TAAAAGCTGTGTGCAGAAGAAAGGGCTGAATGAGTACCGCCTCCCTAGGTTCCAGCACAG
NM_017429	-0.309924	1.2	16	79853284	BCMO1	Homo sapiens beta-carotene 15, 15'-dioxygenase (BCDO1), mRNA.	vision [0007601]	CGEN_HUMAN_LIB2_6010313547_0	Hs.212172	CAACTGCCTGATCAACATCATGAAGTGCGGAGAAGACTTCTACGCGACCTCAGAGACCAA
NM_144610	-0.309065	1.2	17	23959264	FLJ25006	Homo sapiens hypothetical protein FLJ25006 (FLJ25006), mRNA.	protein amino acid phosphorylation [0006468]	CGEN_HUMAN_LIB2_6010313074_0	Hs.351173	GACCATTTAGAGCCCAATTTGTGGTCTACCTTCAGCAAGTGTTTATGTATTTTGTATGCT
NM_002803	-0.308799	1.2	7	102596419	PSMC2	Homo sapiens proteasome (prosome, macropain) 26S subunit, ATPase, 2 (PSMC2), mRNA.	proteolysis and peptidolysis [0006508]	CGEN_HUMAN_LIB2_6010309233_0	Hs.61153	GCCAAGTTTGTGGTGGACCTTAGTGATCAGGTGGCACCTACTGACATTGAAGAAGGGATG
NM_017741	0.308679	1.2	4	17481595	FLJ20280	Homo sapiens hypothetical protein FLJ20280 (FLJ20280), mRNA.	Unknown [-]	CGEN_HUMAN_LIB2_6010318227_0	Hs.406496	CTCTTACAAGTCCCAGCCGGCTCTCTAGAGATCATGCCACTCTAAATGGAGCACTGCAAT
NM_024010	-0.308451	1.2	5	7948890	MTRR	Homo sapiens 5-methyltetrahydrofolate-homocysteine methyltransferase reductase (MTRR), transcript variant 2, mRNA.	electron transport [0006118]	CGEN_HUMAN_LIB2_6010309756_0	Hs.153792	ATGACCCCTCAATCCCCATCATAATGGTGGGTCCAGGAACCGGCATAGCCCCGTTTATTG
NM_014300	-0.308153	1.2	15	83035797	SEC11L1	Homo sapiens signal peptidase complex (18kD) (SPC18), mRNA.	proteolysis and peptidolysis [0006508]	CGEN_HUMAN_LIB2_6010308848_0	Hs.9534	TGGAATGATTGTCTCATCGGCACTAATGATCTGGAAGGGGTTAATGGTAATAACTGGAAG
NM_053280	0.307852	1.2	11	189965	ODF3	Homo sapiens outer dense fiber of sperm tails 3 (ODF3), mRNA.	cell-cell signaling [0007267]	CGEN_HUMAN_LIB2_6010300611_0	Hs.350949	GCCCCAGTTGTCACCTTCGGCATCAAACACTCTGATTACATGACTCCCCTGCTGGTTGAT
NM_012201	-0.307693	1.2	16	73060395	GLG1	Homo sapiens golgi apparatus protein 1 (GLG1), mRNA.	transport [0006810]	CGEN_HUMAN_LIB2_6010304268_0	Hs.78979	TGGTGATCTGCCTGAGCACGACCGTGCGCAATGACACTCTGCAGGAAGCCAAGGAGCACA
AK056500	-0.306853	1.2	12	6418878	-	Homo sapiens cDNA FLJ31938 fis, clone NT2RP7006539.	Unknown [-]	CGEN_HUMAN_LIB2_6010325353_0	Hs.355307	CAAGGAGATGGATTTGACCCTTCAGCCTCCAGGGGCAGCTGTACCTGCCATCACTGATTG
NM_018383	0.30659	1.2	2	128180104	WDR33	Homo sapiens hypothetical protein FLJ11294 (FLJ11294), mRNA.	spermatogenesis [0007283]	CGEN_HUMAN_LIB2_6010306472_0	Hs.107000	GCGAGGAGCTTCACGGGGTGGTGGAAGGGGTCGGTAGAAGCTGGAACTGAGTACCCTGAG
NM_032251	-0.306227	1.2	11	63881507	FLJ37970	Homo sapiens hypothetical protein DKFZp434G0920 (DKFZp434G0920), mRNA.	Unknown [-]	CGEN_HUMAN_LIB2_6010315877_0	Hs.98564	ACTGTGGCCTGGGCTGATCTTGAGCCTTAACTGGACATGAGGGGCATGAGAATAAAGCTG
BC040301	0.304328	1.2	23	150515360	PASD1	Homo sapiens, Similar to clock homolog (mouse), clone MGC:42664 IMAGE:4826573, mRNA, complete cds.	signal transduction [0007165]	CGEN_HUMAN_LIB2_6010300886_0	-	TTCTTGGAAGTTATGCTGTAGAGGCAGCCTGTGATCCGTAGTATGCTAGGGTGTGACAGC
BC032893	-0.303881	1.2	14	74031468	HBLD1	Homo sapiens, clone MGC:43081 IMAGE:5259721, mRNA, complete cds.	Unknown [-]	CGEN_HUMAN_LIB2_6010317220_0	Hs.291079	GTGACTCTGGGATTGTCACCAGTTGTACCAATTTGAAGAACCTGGAATTAGTAGAATTCT
NM_017443	-0.303678	1.2	9	113250386	POLE3	Homo sapiens polymerase (DNA directed), epsilon 3 (p17 subunit) (POLE3), mRNA.	Unknown [-]	CGEN_HUMAN_LIB2_6010323114_0	Hs.108112	GCTTCATCAATCTGAAGGTTATGGCCTTTTGACAAGAGGGATTCTGAACGACTAAATTAG
NM_002180	-0.303527	1.2	11	68464105	IGHMBP2	Homo sapiens immunoglobulin mu binding protein 2 (IGHMBP2), mRNA.	DNA repair [0006281]	CGEN_HUMAN_LIB2_6010310240_0	Hs.1521	TCAAACTTGAAGTCACTCCTCCAATGTCTGGGACTTGCCAGCTCAGCCCGTTAGGATGAG
AK091534	0.302882	1.2	2	208293061	CREB1	Homo sapiens cDNA FLJ34215 fis, clone FCBBF3021985.	Unknown [-]	CGEN_HUMAN_LIB2_6010323799_0	Hs.22315	GCAGTTTTCCATGTAAAGTTGTCCTTGACTGATTTGTCCACATGTCAGTTGTAACTCCCC
NM_020381	-0.302693	1.2	6	107580559	C6orf210	Homo sapiens candidate tumor suppressor protein (LOC57107), mRNA.	cell adhesion [0007155]	CGEN_HUMAN_LIB2_6010300156_0	Hs.16608	GGCGCCTCTTATTCTGCGTTAGCATCTGGTTTGCTGTATGACCTTGCACAAGTCACTTCC
NM_170692	0.302666	1.2	1	175165119	RASAL2	Homo sapiens RAS protein activator like 2 (RASAL2), transcript variant 2, mRNA.	signal transduction [0007165]	CGEN_HUMAN_LIB2_6010300868_0	Hs.227806	CAGCCTGGGTTCTGAACAATGGGCAGTATGAAGAGGATGTGGAAGAAACTGAGCAAAATC
AK093543	0.302453	1.2	2	101094085	TBC1D8	Homo sapiens cDNA FLJ36224 fis, clone THYMU2000990.	protein biosynthesis [0006412]	CGEN_HUMAN_LIB2_6010307967_0	Hs.250367	AGATGCCTTTACAACCAAGCTCACCGAGGACGTCTGTCTCCCATATTACCCTGGCAGAGG
NM_021008	0.301931	1.2	11	668696	DEAF1	Homo sapiens suppressin (nuclear deformed epidermal autoregulatory factor-1 (DEAF-1)-related) (SPN), mRNA.	Unknown [-]	CGEN_HUMAN_LIB2_6010327800_0	Hs.6574	GGACAGCTGCCAGATCGCACCGTTTCCAGAAGCTGCGTTGCCAACGTCACATCCCAAAAT
NM_005025	0.30192	1.2	3	169025750	SERPINI1	Homo sapiens serine (or cysteine) proteinase inhibitor, clade I (neuroserpin), member 1 (SERPINI1), mRNA.	peripheral nervous system development [0007422]	CGEN_HUMAN_LIB2_6010306353_0	Hs.78589	CATGGGACGAGTCATGCATCCTGAAACAATGAACACAAGTGGACATGATTTCGAAGAACT
NM_006666	-0.301674	1.2	19	54210107	RUVBL2	Homo sapiens RuvB-like 2 (E. coli) (RUVBL2), mRNA.	DNA repair [0006281]	CGEN_HUMAN_LIB2_6010310218_0	Hs.6455	TGGAGATGAGTGAGGACGCCTACACGGTGCTGACCCGCATCGGGCTGGAGACGTCACTGC
NM_002224	-0.301667	1.2	6	33771482	ITPR3	Homo sapiens inositol 1,4,5-triphosphate receptor, type 3 (ITPR3), mRNA.	calcium ion transport [0006816]	CGEN_HUMAN_LIB2_6010305206_0	Hs.77515	AAACGCAGGCAACGCCTAGGCTTTGTGGATGTCCAGAACTGCATTAGCCGCTGAGGAGAG
NM_024808	-0.301334	1.2	13	72227376	FLJ22624	Homo sapiens hypothetical protein FLJ22624 (FLJ22624), mRNA.	Unknown [-]	CGEN_HUMAN_LIB2_6010320132_0	Hs.179566	AGACTAAGCTTAAGAGTTCCTCGCATATATCGTTGTGCACAGGATCAACATGATGGTGAC
NM_003866	0.301172	1.2	4	143360823	INPP4B	Homo sapiens inositol polyphosphate-4-phosphatase, type II, 105kDa (INPP4B), mRNA.	signal transduction [0007165]	CGEN_HUMAN_LIB2_6010300998_0	Hs.153687	CGATGTCAGTGACACTTGAACAATGCTCAATCTTGAGAGATGAGCACCAGTTACACAAGG
NM_000766	-0.30082	1.2	19	46293564	CYP2A13	Homo sapiens cytochrome P450, subfamily IIA (phenobarbital-inducible), polypeptide 13 (CYP2A13), mRNA.	electron transport [0006118]	CGEN_HUMAN_LIB2_6010309712_0	Hs.181973	ACCATCATGCAGAACTTTCGCTTCAAGTCCCCTCAGTCGCCTAAGGATATCGACGTGTCC
NM_024868	0.300557	1.2	1	224763868	-	Homo sapiens hypothetical protein FLJ14124 (FLJ14124), mRNA.	transport [0006810]	CGEN_HUMAN_LIB2_6010304167_0	Hs.199542	CAGGTGCGCACACGTGACGTTGGAATTCCATTTCGGAAGCCAATCTCACTTTCCTTTTGC
NM_022470	0.300263	1.2	3	180267988	WIG1	Homo sapiens p53 target zinc finger protein (WIG1), transcript variant 1, mRNA.	RNA processing [0006396]	CGEN_HUMAN_LIB2_6010310422_0	Hs.252406	CTATGTAAGCCCCTGTACTGCAAACTCTGCAATGTCACCTTGAACTCTGCACAGCAAGCC
AF144233	0.299874	1.2	20	45410442	PRKCBP1	Homo sapiens DNA binding peptide mRNA, partial cds.	Unknown [-]	CGEN_HUMAN_LIB2_6010316832_0	Hs.37372	CTCTTTGCCCTAAAGTATTCAGCGATCAGAATTCTGGATACCCTGCAAAACACCTCCAAC
BC010526	-0.299826	1.2	4	39304975	LOC401127	Homo sapiens, Similar to hypothetical protein, clone IMAGE:4151462, mRNA.	Unknown [-]	CGEN_HUMAN_LIB2_6010315266_0	Hs.383197	ACAAAACCTTGAAGATACGGGACGTGAGCTCGGGAAAGTGTCTGAAAACCCTGAAGGGAC
BC040529	-0.299807	1.2	1	202233496	PCTK3	Homo sapiens, clone MGC:39602 IMAGE:5259725, mRNA, complete cds.	protein amino acid phosphorylation [0006468]	CGEN_HUMAN_LIB2_6010312968_0	-	CTCCACTCCTCCCCACGGTACTGTGAACGTCGTGTGACTCAGTGCAGAGACAGATAATAT
NM_144968	-0.29954	1.2	23	53338527	#N/A	Homo sapiens hypothetical protein FLJ32783 (FLJ32783), mRNA.	metabolism [0008152]	CGEN_HUMAN_LIB2_6010306931_0	Hs.351743	CAGTTCAGGTACAACTTGGAAAGGCAACAGCAGGAGCAACAGCAAGCCAAGGTTGATGAG
BC014150	-0.299523	1.2	21	31854313	-	Homo sapiens, clone IMAGE:3619511, mRNA.	Unknown [-]	CGEN_HUMAN_LIB2_6010324552_0	Hs.382054	ACAACAAAGGCTGGGATGTATGTTCCTTACACCTTGATTCCATACACACGTGTTCGCCCC
NM_017841	-0.299427	1.2	11	60970075	FLJ20487	Homo sapiens hypothetical protein FLJ20487 (FLJ20487), mRNA.	Unknown [-]	CGEN_HUMAN_LIB2_6010323452_0	Hs.313247	CTGCGTGCCCCAGATCTTGAGTACCTCTTTGAAAAGCCACGTTGAGCTGTGCTCCACGGC
NM_004374	-0.298612	1.2	8	100968896	COX6C	Homo sapiens cytochrome c oxidase subunit VIc (COX6C), nuclear gene encoding mitochondrial protein, mRNA.	electron transport [0006118]	CGEN_HUMAN_LIB2_6010309535_0	Hs.351875	ATTTTGAGGAGATGAGGAAGGCTGGTATCTTTCAGAGTGTAAAGTAATCTTGGAATATAA
Z27409	-0.298157	1.2	7	142605610	EPHA1	H.sapiens mRNA for receptor tyrosine kinase eph (partial).	protein amino acid phosphorylation [0006468]	CGEN_HUMAN_LIB2_6010313064_0	Hs.89839	TGGGATCCCGTATCGAACCGTCTCTGAGTGGCTCGAGTCCATACGCATGAAACGCTACAT
NM_025125	0.298091	1.2	10	81840586	C10orf57	Homo sapiens hypothetical protein FLJ13263 (FLJ13263), mRNA.	physiological processes [0007582]	CGEN_HUMAN_LIB2_6010306819_0	Hs.288768	TCTTCTTTGGGATAGCGTCTCTCACCATCTTGATTGCTTACAAACGGAAGCGCCAAAAAC
NM_000080	0.298066	1.2	17	4746764	CHRNE	Homo sapiens cholinergic receptor, nicotinic, epsilon polypeptide (CHRNE), mRNA.	cellular process [0009987]	CGEN_HUMAN_LIB2_6010300038_0	Hs.313227	AAGAACGAGGAACTGCGTCTTTATCACCATCTCTTCAACAACTATGACCCAGGAAGCCGG
NM_006129	0.297712	1.2	8	22115326	BMP1	Homo sapiens bone morphogenetic protein 1 (BMP1), transcript variant BMP1-3, mRNA.	proteolysis and peptidolysis [0006508]	CGEN_HUMAN_LIB2_6010309100_0	Hs.1274	TATGAGTGCCAATGCCGCAGTGGCTTCGTCCTCCATGACAACAAGCACGACTGCAAAGAA
NM_005885	0.297497	1.2	5	10487177	38782	Homo sapiens similar to S. cerevisiae SSM4 (TEB4), mRNA.	protein biosynthesis [0006412]	CGEN_HUMAN_LIB2_6010308097_0	Hs.380875	TTCAGTGACGCCTTGTGGAACGCAGTTCATGATGTCCTAGCAGCTCTCACTAAGGGAACT
NM_013376	-0.297305	1.2	19	45623616	SERTAD1	Homo sapiens CDK4-binding protein p34SEI1 (SEI1), mRNA.	regulation of CDK activity [0000079]	CGEN_HUMAN_LIB2_6010303929_0	Hs.44281	GCCGTTTCCTGATTGGTTGTGGGTGGCTACCTCTTCGTTCTGATTGGCCGCTAGTGAGCA
BC034499	-0.297116	1.2	19	21352886	LOC148203	Homo sapiens, similar to hypothetical protein FLJ13659, clone MGC:26923 IMAGE:4838161, mRNA, complete cds.	regulation of transcription\, DNA-dependent [0006355]	CGEN_HUMAN_LIB2_6010311531_0	Hs.158101	CTTCTGTGCCATTATGATAATGCTAAGGAATGTATTTTTGTGTATGTGCGTATCTTTCCC
NM_144607	-0.296995	1.2	17	7706211	FLJ32499	Homo sapiens hypothetical protein FLJ32499 (FLJ32499), mRNA.	electron transport [0006118]	CGEN_HUMAN_LIB2_6010309475_0	Hs.27475	GCGCTGCTAGATTGTAAGCTCACGAGGGCAGAGATCTTGTTCACATCTTGCTCACTGCTA
NM_000845	0.296829	1.2	7	125680172	GRM8	Homo sapiens glutamate receptor, metabotropic 8 (GRM8), mRNA.	G-protein coupled receptor protein signaling pathway [0007186]	CGEN_HUMAN_LIB2_6010301434_0	Hs.86204	GGTGACAGCTGCCACCATGCAAAGCAAACTGATCCAAAAAGGAAATGACAGACCAAATGG
NM_000075	0.296824	1.2	12	56428477	CDK4	Homo sapiens cyclin-dependent kinase 4 (CDK4), transcript variant 1, mRNA.	protein amino acid phosphorylation [0006468]	CGEN_HUMAN_LIB2_6010312917_0	Hs.95577	ATTTCCCTTCTGGACACTGAGAGGGCAATCTTTGCCTTTATCTCTGAGGCTATGGAGGGT
NM_003568	-0.296128	1.2	1	147773446	#N/A	Homo sapiens annexin A9 (ANXA9), mRNA.	skeletal development [0001501]	CGEN_HUMAN_LIB2_6010306364_0	Hs.279928	GCAGAGAGGAAACATGGGTCCCAGTCTTCACCCAGCGAAATCCTGAACACCTCATCCGAG
AF086224	0.295937	1.2	1	200500982	KIAA0663	Homo sapiens full length insert cDNA clone ZC66F06.	Unknown [-]	CGEN_HUMAN_LIB2_6010321103_0	Hs.55238	TACACATGGGGCAACTTAGATACTGGATGGCAACCTGGGTCAAAGCCGGCCATATGCTTA
NM_006527	0.295836	1.2	4	1661932	SLBP	Homo sapiens stem-loop (histone) binding protein (SLBP), mRNA.	histone mRNA 3'-end processing [0006398]	CGEN_HUMAN_LIB2_6010310365_0	Hs.75257	GTAAATAGCACTAGTTAGACTCTTTAGAATACTCCAAGAGTTAGGGCAGCAGAGTGGAGC
NM_033515	-0.295625	1.2	6	129940677	ARHGAP18	Homo sapiens MacGAP protein (MacGAP), mRNA.	Rho protein signal transduction [0007266]	CGEN_HUMAN_LIB2_6010302367_0	Hs.178705	GACTTATGTTCACAGAACCGTATCAGCGACCAAGAAAATAGGACTGTCAGAAGCTGCCAG
NM_006442	-0.295268	1.2	11	65444391	DRAP1	Homo sapiens DR1-associated protein 1 (negative cofactor 2 alpha) (DRAP1), mRNA.	negative regulation of transcription from Pol II promoter [0000122]	CGEN_HUMAN_LIB2_6010310755_0	Hs.356742	AAGCAGTGCATCGAGCTGGAGCAGCAGTTTGACTTCTTGAAGGACCTGGTGGCATCTGTT
NM_152729	-0.295109	1.2	6	116543561	NT5C2L1	Homo sapiens hypothetical protein MGC24302 (MGC24302), mRNA.	proteolysis and peptidolysis [0006508]	CGEN_HUMAN_LIB2_6010308936_0	Hs.381074	TACGACAACTACTTTGACCTGCCAGGAGCTCTTCTGTGTGCCAGGGTGGTGGACTATTTA
NM_012403	0.294713	1.2	4	165476246	ANP32C	Homo sapiens acidic (leucine-rich) nuclear phosphoprotein 32 family, member C (ANP32C), mRNA.	intracellular signaling cascade [0007242]	CGEN_HUMAN_LIB2_6010301734_0	Hs.241573	CCTCAATCTCAGACTTACCAAAGTTAAAGTTGAGAAAGCTTGAACTAAGAGTCTCAGGGG
NM_144563	-0.293993	1.2	2	88888904	RPIA	Homo sapiens ribose 5-phosphate isomerase A (ribose 5-phosphate epimerase) (RPIA), mRNA.	pentose-phosphate shunt\, non-oxidative branch [0009052]	CGEN_HUMAN_LIB2_6010307370_0	Hs.79886	CCAAGGTGGACGTACCTCTCCAGGAGCCTTTGCCTTAATGTATCTCTGCCTGGACAACTT
NM_172251	0.293524	1.2	19	3718341	MRPL54	Homo sapiens mitochondrial ribosomal protein L54 (MRPL54), nuclear gene encoding mitochondrial protein, mRNA.	Unknown [-]	CGEN_HUMAN_LIB2_6010314619_0	-	AAACAGAACATCTGGCGCCACAACCGGCTGAGCAAGAACAAGAGGTTGTAGCATGGAGGG
NM_003651	0.29278	1.2	12	10745886	CSDA	Homo sapiens cold shock domain protein A (CSDA), mRNA.	regulation of transcription\, DNA-dependent [0006355]	CGEN_HUMAN_LIB2_6010311327_0	Hs.198726	GAAAATCAGCAAGCCACCAGTGGTCCAAACCAGCCGTCTGTTCGCCGTGGATACCGGCGT
AB062435	0.292735	1.2	19	1506297	RKHD1	Homo sapiens mRNA for OK/SW-CL.4, complete cds.	Unknown [-]	CGEN_HUMAN_LIB2_6010316465_0	Hs.123469	GCCTCAGCCCTTCAACGACAGTATTGAGTGGTCAGGTTACAATAAACCGGAGAGAAAAGG
NM_031281	0.291991	1.2	1	154296606	FCRL5	Homo sapiens immunoglobulin superfamily receptor translocation associated 2 (IRTA2), mRNA.	cell-cell signaling [0007267]	CGEN_HUMAN_LIB2_6010300608_0	Hs.191958	AAGCTCACGCCCTATGCAGTTCTGAGAAGGTGGAGGCACCAGGCTCAAAAGAGGAAATTT
NM_002486	-0.291742	1.2	9	97500477	NCBP1	Homo sapiens nuclear cap binding protein subunit 1, 80kDa (NCBP1), mRNA.	protein biosynthesis [0006412]	CGEN_HUMAN_LIB2_6010308086_0	Hs.89563	GTTGTCTTACCATCAGCGTATATTAGATATTGTTCCTCCTACCTTCTCAGCTCTGTGTCC
NM_000024	0.290517	1.2	5	148188208	ADRB2	Homo sapiens adrenergic, beta-2-, receptor, surface (ADRB2), mRNA.	signal transduction [0007165]	CGEN_HUMAN_LIB2_6010301008_0	Hs.2551	CTTGGACTTGAGGATTTTGAGTATCTCGGACCTTTCAGCTGTGAACATGGACTCTTCCCC
NM_016006	-0.290267	1.2	3	43728299	ABHD5	Homo sapiens CGI-58 protein (LOC51099), mRNA.	proteolysis and peptidolysis [0006508]	CGEN_HUMAN_LIB2_6010308948_0	Hs.19385	TTGGGAGCAGCATTGACTCCCTTTAACCCTTTAGCTGGCCTAAGGATTGCAGGACCCTTT
NM_000073	0.289601	1.2	11	117725821	CD3G	Homo sapiens CD3G antigen, gamma polypeptide (TiT3 complex) (CD3G), mRNA.	cell surface receptor linked signal transduction [0007166]	CGEN_HUMAN_LIB2_6010301133_0	Hs.2259	CCAAGGACCCTCGAGGGATGTATCAGTGTAAAGGATCACAGAACAAGTCAAAACCACTCC
NM_002797	-0.289281	1.2	14	22572489	PSMB5	Homo sapiens proteasome (prosome, macropain) subunit, beta type, 5 (PSMB5), mRNA.	ubiquitin-dependent protein catabolism [0006511]	CGEN_HUMAN_LIB2_6010309282_0	Hs.261927	ATGAGCTTCGAAATAAGGAACGCATCTCTGTAGCAGCTGCCTCCAAACTGCTTGCCAACA
NM_005801	0.289281	1.2	17	37101068	SUI1	Homo sapiens putative translation initiation factor (SUI1), mRNA.	translational initiation [0006413]	CGEN_HUMAN_LIB2_6010308450_0	Hs.150580	TCTCCAACCTGACTAGGTGGACAGAGCTCAAAGAGGCCCTCTTACCGCTAGCGAGGTGAT
AK000450	-0.28916	1.2	14	22373329	MRPL52	Homo sapiens cDNA FLJ20443 fis, clone KAT05031.	Unknown [-]	CGEN_HUMAN_LIB2_6010326484_0	Hs.355935	CCCAAAGGGGCTTCACTGAAGAGCCCACTTCCAAGTCAATAAAAAGCAACTCCTGCCTCC
NM_002799	-0.289113	1.2	9	124247154	PSMB7	Homo sapiens proteasome (prosome, macropain) subunit, beta type, 7 (PSMB7), mRNA.	ubiquitin-dependent protein catabolism [0006511]	CGEN_HUMAN_LIB2_6010309315_0	Hs.433434	GGACCTCACCTCTACAGCATCTATCCTCATGGATCAACTGATAAGTTGCCTTATGTCACC
AB051467	0.288529	1.2	4	91591215	-	Homo sapiens mRNA for KIAA1680 protein, partial cds.	cell growth and/or maintenance [0008151]	CGEN_HUMAN_LIB2_6010302625_0	Hs.306237	TTTCGTGAAGGAAGATTTATAGAGAGGAGACTGCGATCCTCGTCAGAAGGCACTGCAGGG
NM_022304	0.287226	1.2	5	175042389	HRH2	Homo sapiens histamine receptor H2 (HRH2), mRNA.	G-protein signaling\, coupled to cyclic nucleotide second messenger [0007187]	CGEN_HUMAN_LIB2_6010301574_0	Hs.247885	ACCAGCTATGGAGAGGGATACAGCTGCGTCTCCACATGACCCATCCTGCATGACACCAAA
NM_000131	-0.28703	1.2	13	112822090	F7	Homo sapiens coagulation factor VII (serum prothrombin conversion accelerator) (F7), transcript variant 1, mRNA.	proteolysis and peptidolysis [0006508]	CGEN_HUMAN_LIB2_6010308858_0	Hs.36989	ACCGATGCTGACTCCATGTGTGCTGTCCTCTGAAGGCGGTTGTTTAGCTCTCACTTTTCT
NM_024876	0.286813	1.2	19	45898140	ADCK4	Homo sapiens hypothetical protein FLJ12229 (FLJ12229), mRNA.	oxidative phosphorylation\, ubiquinone to cytochrome c [0006122]	CGEN_HUMAN_LIB2_6010309928_0	Hs.130712	CAGGCAGCTGCTGGCAAATGACCCCTTCTTCCGGGTCCCAGCCGTGGTTAAGGAGCTGTG
NM_005482	-0.286745	1.2	1	77270037	PIGK	Homo sapiens phosphatidylinositol glycan, class K (PIGK), mRNA.	proteolysis and peptidolysis [0006508]	CGEN_HUMAN_LIB2_6010308902_0	Hs.62187	TGAAGTTCATTTTTTAGAGTTGATGATGAATGAAGAATGCATGGAGGACTGCAAACTTGG
NM_080862	0.286274	1.2	3	142349582	SSB4	Homo sapiens SPRY domain-containing SOCS box protein SSB-4 (SSB4), mRNA.	intracellular signaling cascade [0007242]	CGEN_HUMAN_LIB2_6010301919_0	Hs.58219	TTAAAAGAGGAATGCGGAGAGGACAGTACTTAGTCCAAAGGTGCTAACGGGGGAACTGGG
NM_002841	0.286119	1.2	3	62254570	PTPRG	Homo sapiens protein tyrosine phosphatase, receptor type, G (PTPRG), mRNA.	physiological processes [0007582]	CGEN_HUMAN_LIB2_6010306673_0	Hs.89627	CATGGCCTTGAAACAGTTCCATTTATGCTGGTTAAGAGATCCCTTAAGAAGTTAGAAGGC
BC040187	0.285986	1.2	10	93263533	HECTD2	Homo sapiens, Similar to ubiquitin protein ligase E3A (human papilloma virus E6-associated protein, Angelman syndrome), clone IMAGE:4811444, mRNA.	physiological processes [0007582]	CGEN_HUMAN_LIB2_6010306555_0	Hs.25320	TGCACCCAACCAGCAGAATTCTTCCAGGGTGGAGGAACTAATCAGCTTGTTCTCCAACAG
NM_002840	0.285906	1.2	1	43758066	PTPRF	Homo sapiens protein tyrosine phosphatase, receptor type, F (PTPRF), transcript variant 1, mRNA.	protein amino acid dephosphorylation [0006470]	CGEN_HUMAN_LIB2_6010312538_0	Hs.75216	CTACTGGACTTCTATCAATGGTACTCTAATCAGTCCTTATTATCCCAGCTTGCTGAGGGG
NM_000194	-0.285506	1.2	23	133359622	HPRT1	Homo sapiens hypoxanthine phosphoribosyltransferase 1 (Lesch-Nyhan syndrome) (HPRT1), mRNA.	nucleoside metabolism [0009116]	CGEN_HUMAN_LIB2_6010310310_0	Hs.82314	GCCTAAGATGAGAGTTCAAGTTGAGTTTGGAAACATCTGGAGTCCTATTGACATCGCCAG
AK024594	0.28523	1.2	20	18496078	LOC388789	Homo sapiens cDNA: FLJ20941 fis, clone ADSE01685.	Unknown [-]	CGEN_HUMAN_LIB2_6010322927_0	Hs.349092	CTCTGCCGTGGGCCTGCGAGAATCGAGGCACTCGCTGGCGTACCCATGTATCGAAATGAG
NM_031896	0.284947	1.2	19	59110453	CACNG7	Homo sapiens calcium channel, voltage-dependent, gamma subunit 7 (CACNG7), mRNA.	calcium ion transport [0006816]	CGEN_HUMAN_LIB2_6010305226_0	Hs.326763	CTTCCCCATGGTCAGCCTCTTCCTCGTGTTCACGGCCTTCGTCATCAGCAACATCGGCCA
NM_022749	0.284122	1.2	8	22016471	RAI16	Homo sapiens retinoic acid induced 16 (RAI16), mRNA.	development [0007275]	CGEN_HUMAN_LIB2_6010305826_0	Hs.299148	TCCTGGGATGGGGCTTCTGCTCCCGGGCTCACTCAAGGAGACTGCGGCATGTTGACCACA
NM_001261	-0.283726	1.2	9	127629848	CDK9	Homo sapiens cyclin-dependent kinase 9 (CDC2-related kinase) (CDK9), mRNA.	protein amino acid phosphorylation [0006468]	CGEN_HUMAN_LIB2_6010312824_0	Hs.150423	GGGCTGTTGAGCAATGTTTTGGTCAAGTTCACGCTGTCTGAGATCAAGAGGGTGATGCAG
NM_022171	0.283317	1.2	3	49428715	TCTA	Homo sapiens T-cell leukemia translocation altered gene (TCTA), mRNA.	Unknown [-]	CGEN_HUMAN_LIB2_6010319259_0	Hs.250894	CTGTTGGATATCATACTTCCATCTGGCTGCCTTTGCTTAAGCCATCTTTGTGGTAGAGGG
BC001099	0.282399	1.2	22	48957927	SELO	Homo sapiens, clone IMAGE:3510317, mRNA, partial cds.	metabolism [0008152]	CGEN_HUMAN_LIB2_6010307040_0	Hs.104335	GATGCACGCCAACAACCCGAAGTACGTGCTGAGGAACTACATCGCGCAGAATGCCATCGA
NM_004507	-0.282155	1.2	7	47778203	HUS1	Homo sapiens HUS1 checkpoint homolog (S. pombe) (HUS1), mRNA.	DNA repair [0006281]	CGEN_HUMAN_LIB2_6010310255_0	Hs.152983	CAAGATGGTGCATTTTGATCTGCTTCATGAAGACGTGTCCCTTCAGTATTTCATCCCTGC
AB023152	-0.282073	1.2	4	6741182	MAN2B2	Homo sapiens mRNA for KIAA0935 protein, partial cds.	carbohydrate metabolism [0005975]	CGEN_HUMAN_LIB2_6010308610_0	Hs.12183	GGGGAGTCAGCTGCTCATCTGCAGGCTAATGGCAGGAAATGGTCATATTTGGGGTTTTTC
NM_014901	0.28148	1.2	5	175887337	RNF44	Homo sapiens KIAA1100 protein (KIAA1100), mRNA.	Unknown [-]	CGEN_HUMAN_LIB2_6010321577_0	Hs.179946	AGGGTCTGGCTGAGCTTCCCACCCACTTTCCCTGGTCCCAATCCTTTCTTGTCCTATACC
NM_003358	-0.280961	1.2	9	111774743	UGCG	Homo sapiens UDP-glucose ceramide glucosyltransferase (UGCG), mRNA.	glucosylceramide biosynthesis [0006679]	CGEN_HUMAN_LIB2_6010307793_0	Hs.432605	TCTGCATTATGGGACCCAACTATAAGCTGGAGAACTGGTCGCTACAGATTACGCTGTGGG
AL832666	-0.280912	1.2	8	27712980	ESCO2	Homo sapiens mRNA; cDNA DKFZp313K1012 (from clone DKFZp313K1012).	Unknown [-]	CGEN_HUMAN_LIB2_6010317776_0	Hs.99480	TTTCGTGTCCTGTCTGAACCAATTGGTCCAGAATCCCCAAGCTCTACGGAATGTCCTAGG
NM_005415	0.280558	1.2	2	113136742	SLC20A1	Homo sapiens solute carrier family 20 (phosphate transporter), member 1 (SLC20A1), mRNA.	phosphate transport [0006817]	CGEN_HUMAN_LIB2_6010305095_0	Hs.78452	TTTTTATGGCCTGGTTTGTCACAGTCCCCATTTCTGGAGTTATCAGTGCTGCCATCATGG
NM_012458	0.280469	1.2	19	2378706	TIMM13	Homo sapiens translocase of inner mitochondrial membrane 13 homolog (yeast) (TIMM13), nuclear gene encoding mitochondrial protein, mRNA.	mitochondrial translocation [0006628]	CGEN_HUMAN_LIB2_6010303385_0	Hs.23410	AGTCGCAACCACGGGTAGCTCGTGTAGGTAACGGCAGGTCCAGGCCTCCGCATGAGCGGA
NM_032378	0.280017	1.2	8	144742438	EEF1D	Homo sapiens eukaryotic translation elongation factor 1 delta (guanine nucleotide exchange protein) (EEF1D), transcript variant 1, mRNA.	translational elongation [0006414]	CGEN_HUMAN_LIB2_6010308422_0	Hs.334798	TCTGCCTTGCCCTACTGTTACTTCCTGCAGAAGGATGCAGAGGCCCCCTGGCTCAGCAAG
BG115094	-0.279791	1.2	7	97482292	LMTK2	602315929F1 NIH_MGC_88 Homo sapiens cDNA clone IMAGE:4416462 5', mRNA sequence.	protein amino acid phosphorylation [0006468]	CGEN_HUMAN_LIB2_6010313072_0	Hs.250505	AAAATTGCAGCCCATTTTTGAAATGTCAGCATGTGCTGTGTTCAGTTCAGGTTTTTGTTG
NM_021210	-0.279457	1.2	17	7775120	TRAPPC1	Homo sapiens MUM2 protein (MUM2), mRNA.	Unknown [-]	CGEN_HUMAN_LIB2_6010328842_0	Hs.402167	CTGGCCTTCCAAACTAGCCGTTACAAACTCCATTACTACGAGACGCCCACTGGGATCAAA
BQ214665	0.279358	1.2	22	39899724	EP300	AGENCOURT_7504507 NIH_MGC_72 Homo sapiens cDNA clone IMAGE:6049909 5', mRNA sequence.	regulation of transcription\, DNA-dependent [0006355]	CGEN_HUMAN_LIB2_6010311746_0	Hs.376227	TGGGAGGAGGCTGAGGCCTGTGAAGCCAAACAATATGCTCCTGCCTTGCACCTCCAATAG
NM_002829	-0.278904	1.2	9	109220397	PTPN3	Homo sapiens protein tyrosine phosphatase, non-receptor type 3 (PTPN3), mRNA.	protein amino acid dephosphorylation [0006470]	CGEN_HUMAN_LIB2_6010312632_0	Hs.153932	AGCTTCTAGTAATTGAACCATGGGAAACCCAGCTTCTGGAGGGTTGGCCGTGGGGCTGTG
BC029523	0.278791	1.2	2	24256983	PFN4	Homo sapiens, similar to data source:SPTR, source key:P39825, evidence:ISS~putative~related to PROFILIN, clone MGC:33886 IMAGE:5297707, mRNA, complete cds.	cytoskeleton organization and biogenesis [0007010]	CGEN_HUMAN_LIB2_6010303065_0	Hs.144092	GAGCTTATTGTTAGACACCCTCTTGGGAACCAAGCATGTGGACAGTGCAGCCCTCATCAA
NM_021100	-0.278776	1.2	20	33725686	NFS1	Homo sapiens NFS1 nitrogen fixation 1 (S. cerevisiae) (NFS1), mRNA.	metabolism [0008152]	CGEN_HUMAN_LIB2_6010307230_0	-	ATATGTGGAAGGGGAAAGTCTGCTGATGGCACTGAAGGACGTTGCCTTATCCTCAGGGAG
AF000268	0.278528	1.2	12	68990233	-	Homo sapiens cell death suppressor (WA2) mRNA, partial sequence.	Unknown [-]	CGEN_HUMAN_LIB2_6010316016_0	-	CCATGAGGGGAGAGGTCCTAGAACCATTTCTTCACAGATAGCAAGTGACAACAATTTATG
BC005374	-0.278288	1.2	9	99824486	TXNDC4	Homo sapiens, Similar to RIKEN cDNA 1110001E24 gene, clone MGC:12490 IMAGE:3934201, mRNA, complete cds.	electron transport [0006118]	CGEN_HUMAN_LIB2_6010309553_0	Hs.154023	CCAAGATGTAGCAAGCAGTCCACCTGAGAGCTCCTTCCAGAAACTAGCACCCAGTGAATA
NM_030954	-0.278281	1.2	8	42844338	RNF170	Homo sapiens hypothetical protein DKFZp564A022 (DKFZP564A022), mRNA.	hydrogen transport [0006818]	CGEN_HUMAN_LIB2_6010304703_0	Hs.170822	ACTCGACAGCAGTTCTACACTGACATGTACTGTCCCATCTGCCTGCACCAAGCCTCCTTC
NM_001749	-0.278085	1.2	19	41328973	CAPNS1	Homo sapiens calpain, small subunit 1 (CAPNS1), mRNA.	positive regulation of cell proliferation [0008284]	CGEN_HUMAN_LIB2_6010304038_0	Hs.74451	ATCCGACGCTACTCAGATGAAAGTGGGAACATGGATTTTGACAACTTCATCAGCTGCTTG
NM_020856	-0.277259	1.2	19	36458915	ZNF537	Homo sapiens KIAA1474 protein (KIAA1474), mRNA.	regulation of transcription\, DNA-dependent [0006355]	CGEN_HUMAN_LIB2_6010311421_0	Hs.278436	GAATCAGGCACACCTTTTCCACGAGACTCGAGTGTGCTGGCATTTCTCACCCTTTCATCT
NM_001495	-0.277229	1.2	8	21652621	GFRA2	Homo sapiens GDNF family receptor alpha 2 (GFRA2), mRNA.	post-translational membrane targeting [0006620]	CGEN_HUMAN_LIB2_6010305000_0	Hs.19317	CCAAGGCCTGCAACCTGAATGACAACTGCAAGAAGCTGCGCTCCTCCTACATCTCCATCT
AL832246	0.277129	1.2	2	177913863	HNRPA3	Homo sapiens mRNA; cDNA DKFZp686N1377 (from clone DKFZp686N1377).	RNA processing [0006396]	CGEN_HUMAN_LIB2_6010310408_0	Hs.380093	TTGGGAGTTCCAGTAATGTCACAAATTAGTGAATAAGCATGCCAGTGTGCAAGGGTAATG
NM_013338	0.276765	1.2	13	36437712	ALG5	Homo sapiens Alg5, S. cerevisiae, homolog of (ALG5), mRNA.	protein amino acid glycosylation [0006486]	CGEN_HUMAN_LIB2_6010308289_0	Hs.227933	CAAATTATTTACTCGAGAAGCAGCTTCACGGACGTTTTCATCTCTACACGTTGAACGATG
NM_000548	-0.276619	1.2	16	2076199	TSC2	Homo sapiens tuberous sclerosis 2 (TSC2), transcript variant 1, mRNA.	cell growth and/or maintenance [0008151]	CGEN_HUMAN_LIB2_6010302724_0	Hs.90303	ACAGCGAGCTCGCCATCCTGTCCAATGAGCATGGCTCCTACAGGTACACGGAGTTCCTGA
NM_014155	0.276582	1.2	11	129614933	BTBD15	Homo sapiens HSPC063 protein (HSPC063), mRNA.	regulation of transcription\, DNA-dependent [0006355]	CGEN_HUMAN_LIB2_6010312253_0	Hs.178499	ATGAAGGCGTTTCTGAGGGCTTGCCTACACTTCAAAGCACGTCTAGCACTAATGCTCCTC
NM_006710	-0.276177	1.2	2	237777772	COPS8	Homo sapiens COP9 homolog (COP9), mRNA.	Unknown [-]	CGEN_HUMAN_LIB2_6010316974_0	Hs.75193	CCCTGGAGGAATTGCTACACCCCCAGTGTATGGTCAGCTTCTAGCTTTATATTTGCTCCA
NM_004424	0.276096	1.2	16	2222305	E4F1	Homo sapiens E4F transcription factor 1 (E4F1), mRNA.	regulation of transcription\, DNA-dependent [0006355]	CGEN_HUMAN_LIB2_6010311091_0	Hs.154196	AGCTACTGGTGAACAAGGATGGCCGCTATGTGTGTGCGCTGTGCCACAAGACCTTCAAGA
AB037744	0.276081	1.2	18	17701740	MIB1	Homo sapiens mRNA for KIAA1323 protein, partial cds.	cytoskeletal anchoring [0007016]	CGEN_HUMAN_LIB2_6010303155_0	Hs.34892	GAAACATACTGTCTATGTGTTGCCCAATTGCTGTTTGTCCACTCTGAATTCTGGACCCTT
NM_006325	0.276024	1.2	12	129886113	RAN	Homo sapiens RAN, member RAS oncogene family (RAN), mRNA.	intracellular protein transport [0006886]	CGEN_HUMAN_LIB2_6010304951_0	Hs.433737	TGTAGAACCTCAAACAGGATGGAACATCAGTGGATGGCAGGAGGTTGGGAATTCTTGCTG
NM_012381	0.275523	1.2	6	88431236	ORC3L	Homo sapiens origin recognition complex, subunit 3-like (yeast) (ORC3L), mRNA.	DNA replication [0006260]	CGEN_HUMAN_LIB2_6010303755_0	Hs.74420	CATAGCATACAAACTGCACCTAGAGTGTAGCAGGCTCATCAACCTCGTGGACTGGTCAGA
NM_001790	-0.274855	1.2	5	137649654	CDC25C	Homo sapiens cell division cycle 25C (CDC25C), transcript variant 1, mRNA.	protein amino acid dephosphorylation [0006470]	CGEN_HUMAN_LIB2_6010312555_0	Hs.656	GTCTGCGTGAAGAGGACAGGTCTCTGAACCAGTATCCTGCATTGTACTACCCAGAGCTAT
NM_017853	-0.274665	1.2	16	70678052	TXNL4B	Homo sapiens hypothetical protein FLJ20511 (FLJ20511), mRNA.	physiological processes [0007582]	CGEN_HUMAN_LIB2_6010306763_0	Hs.134406	GGGAAGCTTATTGTCCAAAGTCCTATTGATCCCAAGAATATTCCCAAATATGACCTTCTC
AF215824	-0.274355	1.2	8	24421973	ADAM7	Homo sapiens a disintegrin and metalloproteinase 7 (ADAM7) mRNA, complete cds.	proteolysis and peptidolysis [0006508]	CGEN_HUMAN_LIB2_6010309139_0	Hs.166003	GGCCGTGCAAGCTTAGGCTGGGGATTCTGGATGCAACGTCTTTACAACCTTACCTAGATA
NM_030933	-0.274352	1.2	1	179605057	C1orf14	Homo sapiens chromosome 1 open reading frame 14 (C1orf14), mRNA.	ubiquitin cycle [0006512]	CGEN_HUMAN_LIB2_6010309376_0	Hs.112017	ACAAGGGACGGTTGATGGTATCGTGGTGGTGGAGTCTGGTCACATGACTCTAGAAAACTG
NM_000710	-0.274329	1.2	14	95800647	BDKRB1	Homo sapiens bradykinin receptor B1 (BDKRB1), mRNA.	cytosolic calcium ion concentration elevation [0007204]	CGEN_HUMAN_LIB2_6010301600_0	Hs.46348	TGGGCCTGCAATTGGCCAACTTCTTTGCCTTCACTAACAGCTCCCTGAATCCAGTAATTT
NM_013332	0.274215	1.2	7	127692158	HIG2	Homo sapiens hypoxia-inducible protein 2 (HIG2), mRNA.	response to stress [0006950]	CGEN_HUMAN_LIB2_6010314022_0	Hs.61762	TATTTGGTGTTGAGCCTCTCTTCCACAAGAGCTCCTCCATGTTTGGATAGCAGTTGAAGA
AK055422	-0.273172	1.2	14	73736087	C14orf46	Homo sapiens cDNA FLJ30860 fis, clone FEBRA2003470.	transmembrane receptor protein tyrosine kinase signaling pathway [0007169]	CGEN_HUMAN_LIB2_6010301184_0	Hs.351381	GGATCCCTGAGTCCCTCCTGGAATTAGCTTGTATAGTGAAAGGCCCATCCAAGGTTGTCT
NM_019613	0.273163	1.2	17	78166910	WDR45L	Homo sapiens hypothetical protein 628 (LOC56270), mRNA.	Unknown [-]	CGEN_HUMAN_LIB2_6010316997_0	Hs.181349	TGGTCTCGAAGCCATACGTGGTTGTCTGCTTTCCTAAGGACTCCCATTTCCAGTATTAAA
NM_002214	0.273084	1.2	7	20192084	ITGB8	Homo sapiens integrin, beta 8 (ITGB8), mRNA.	cell-matrix adhesion [0007160]	CGEN_HUMAN_LIB2_6010300495_0	Hs.355722	GGATTTGGCTCATACGTTGATAAAACAGTTTCACCATACATTAGCATCCACCCCGAAAGG
D30612	0.272973	1.2	7	148360832	ZNF282	Homo sapiens mRNA for repressor protein, partial cds.	regulation of transcription\, DNA-dependent [0006355]	CGEN_HUMAN_LIB2_6010311789_0	Hs.58167	TACGCTGCTCCGCTTTCCTCAGACCCCTTTTTGCCGTGCAAAGGGAATTCTTGACATTAA
NM_014880	0.272491	1.2	2	160453895	CD302	Homo sapiens C-type lectin BIMLEC precursor (BIMLEC), mRNA.	inflammatory response [0006954]	CGEN_HUMAN_LIB2_6010313981_0	Hs.2441	TTTCAACCGCACCCCAATCACCTTATAATGAAGACTGTGTTTTGGTAGTTGGAGAAGAAA
NM_024339	0.272306	1.2	16	3016083	WDR58	Homo sapiens hypothetical protein MGC2655 (MGC2655), mRNA.	protein amino acid phosphorylation [0006468]	CGEN_HUMAN_LIB2_6010312820_0	Hs.400557	ATAGCATGGTTTCCACCGATCGACATCTGCTTAGTGCTGGGGATGGGGAGGTGAAGGCCT
AK091460	-0.272253	1.2	19	58688112	FLJ16542	Homo sapiens cDNA FLJ34141 fis, clone FCBBF3011485, weakly similar to Homo sapiens C2H2 (Kruppel-type) zinc finger protein mRNA.	proteolysis and peptidolysis [0006508]	CGEN_HUMAN_LIB2_6010308836_0	-	GCAATGAGTAGAGCAAACCATCAAGCAGTAATTGACATTAAAGTGTTTATGTTAAGAGGA
NM_003678	0.272152	1.2	22	28228887	C22orf19	Homo sapiens chromosome 22 open reading frame 19 (C22orf19), mRNA.	Unknown [-]	CGEN_HUMAN_LIB2_6010328789_0	Hs.75361	CTGCTTTCTGCTCTGGCCCACATGTGACTCTTGATATTCTCCAAAGACACCAGCCAATTA
NM_030938	-0.272018	1.2	17	55163606	VMP1	Homo sapiens likely ortholog of rat vacuole membrane protein 1 (VMP1), mRNA.	electron transport [0006118]	CGEN_HUMAN_LIB2_6010309728_0	Hs.166254	AAAATTGTGACCAGAGACGTGTAGCAATGAACAAGGAACATCATAATGGAAATTTCACAG
NM_004628	0.271845	1.2	3	14161968	XPC	Homo sapiens xeroderma pigmentosum, complementation group C (XPC), mRNA.	nucleotide-excision repair [0006289]	CGEN_HUMAN_LIB2_6010310295_0	Hs.320	TCTTCATCTGTCCGACAAGTTCACTCGCCTCGGTTGCGGACCTAGGACCATTTCTCTGCA
NM_053044	0.271759	1.2	4	8406497	HTRA3	Homo sapiens serine protease HTRA3 (HTRA3), mRNA.	physiological processes [0007582]	CGEN_HUMAN_LIB2_6010306627_0	Hs.60440	GCTACAGAATGGGGACTCCTATGAGGCCACCATCAAAGACATCGACAAGAAGTCGGACAT
NM_005421	0.27173	1.2	9	105504473	TAL2	Homo sapiens T-cell acute lymphocytic leukemia 2 (TAL2), mRNA.	regulation of transcription\, DNA-dependent [0006355]	CGEN_HUMAN_LIB2_6010312128_0	Hs.247978	AATGAGGTATATCAACTTCTTGGTCAAGGTCTTGGGGGAGCAAAGCCTGCAACAAACGGG
NM_003323	-0.271581	1.2	19	54077138	TULP2	Homo sapiens tubby like protein 2 (TULP2), mRNA.	vision [0007601]	CGEN_HUMAN_LIB2_6010313605_0	Hs.104636	TCGTGGGACAAGGAGAACGGTGTCTACACGCTCAATTTCCATGGTCGAGTCACTCGGGCT
NM_024419	0.2715	1.2	17	73931825	PGS1	Homo sapiens phosphatidylglycerophosphate synthase (PGS1), mRNA.	metabolism [0008152]	CGEN_HUMAN_LIB2_6010307096_0	Hs.162604	AGCCCCTGCAGGGACAGTATGGCTGAGGGTCAGGTGTGCTGCCAGTAAGTGAGGGAGGGG
NM_000512	-0.271357	1.2	16	87429688	#N/A	Homo sapiens galactosamine (N-acetyl)-6-sulfate sulfatase (Morquio syndrome, mucopolysaccharidosis type IVA) (GALNS), mRNA.	metabolism [0008152]	CGEN_HUMAN_LIB2_6010306948_0	Hs.159479	CTTCATTAAGAGACAGGCACGGCACCACCCCTTTTTCCTCTACTGGGCTGTCGACGCCAC
NM_015407	-0.271049	1.2	3	51987055	ABHD14A	Homo sapiens DKFZP564O243 protein (DKFZP564O243), mRNA.	aromatic compound metabolism [0006725]	CGEN_HUMAN_LIB2_6010307600_0	Hs.92700	CAATGTCACAGTCCTGGCTGGTCTCACCCCTGGCAACTCGCCCATCTTTTACCGCGAGGT
NM_004505	-0.270867	1.2	17	4977956	USP6	Homo sapiens ubiquitin specific protease 6 (Tre-2 oncogene) (USP6), mRNA.	ubiquitin-dependent protein catabolism [0006511]	CGEN_HUMAN_LIB2_6010309343_0	Hs.111065	CCTGGACGTGAGGACGACTCTCCGGAACCATGTCTTCTTTAGGGATCGATATGGAGCCAA
NM_138291	-0.270864	1.2	11	770466	-	Homo sapiens NS3BP (NS3BP), mRNA.	Unknown [-]	CGEN_HUMAN_LIB2_6010322885_0	Hs.352621	TTGCCTTTGTTTGGAGACCGAGAGACTCACAGTGTGGGAGGGTCACAGGACATGTCATCA
AK055859	-0.270724	1.2	16	86500489	CA5A	Homo sapiens cDNA FLJ31297 fis, clone LIVER1000055.	Unknown [-]	CGEN_HUMAN_LIB2_6010316240_0	-	AGAACGAACGTTTCGCTTCCCTCCTCATTTGCGTATCATAGAGCCAGAGAGACCCAGTAG
NM_005216	-0.270586	1.2	1	20733169	DDOST	Homo sapiens dolichyl-diphosphooligosaccharide-protein glycosyltransferase (DDOST), mRNA.	N-linked glycosylation via asparagine [0018279]	CGEN_HUMAN_LIB2_6010308346_0	Hs.34789	GGCACGAGCCGCGATTGGGCTACCGTAGATGGGGTACTTCCGGTGTGCAGGTGCTGGGTC
AK075365	0.269976	1.2	1	55241874	PCSK9	Homo sapiens cDNA PSEC0052 fis, clone NT2RP2000279, weakly similar to AQUALYSIN I PRECURSOR (EC 3.4.21.-).	proteolysis and peptidolysis [0006508]	CGEN_HUMAN_LIB2_6010308756_0	Hs.18844	CTTGGTTTCCTGAGCCACCTTTACTCTGCTCTATGCCAGGCTGTGCTAGCAACACCCAAA
NM_021075	-0.269871	1.2	21	43202179	NDUFV3	Homo sapiens NADH dehydrogenase (ubiquinone) flavoprotein 3, 10kDa (NDUFV3), mRNA.	oxidative phosphorylation\, NADH to ubiquinone [0006120]	CGEN_HUMAN_LIB2_6010309915_0	Hs.59745	CCGGGAGTCACCTCGACACTGAGGGCCCTCGGTGTGAAGATGAACCTTCCACCGTCTTCA
NM_139170	-0.269649	1.2	16	4738897	LOC146562	Homo sapiens hypothetical protein AF447587 (LOC146562), mRNA.	hydrogen transport [0006818]	CGEN_HUMAN_LIB2_6010304680_0	Hs.374859	TCTCTTCTCATCAAGCCTTGTACCAGGCAAAAGACAGGCCCTGCTTGGCCGTGGTCACTG
NM_003347	0.269443	1.2	22	20300859	UBE2L3	Homo sapiens ubiquitin-conjugating enzyme E2L 3 (UBE2L3), mRNA.	physiological processes [0007582]	CGEN_HUMAN_LIB2_6010306804_0	Hs.108104	TTCCCTTTCTTCCCTACCCTTGCCACTCCCACTTTCTGGCACCGAGTTTATTTTTCACTT
NM_152409	0.269234	1.2	5	134218511	FLJ37562	Homo sapiens hypothetical protein FLJ37562 (FLJ37562), mRNA.	Unknown [-]	CGEN_HUMAN_LIB2_6010325606_0	Hs.406549	AGTAATCCAGCTTTCTGTGGGCCTGGCAAGCCTTCCTGCCTCAATGAAGATGCCATGAGA
NM_006441	-0.268782	1.2	15	77924617	MTHFS	Homo sapiens 5,10-methenyltetrahydrofolate synthetase (5-formyltetrahydrofolate cyclo-ligase) (MTHFS), mRNA.	metabolism [0008152]	CGEN_HUMAN_LIB2_6010306958_0	Hs.118131	CCAGGTCCCAGTGAATGAAAACGACATGAAGGTAGATGAAGTCCTTTACGAAGACTCGTC
NM_000460	-0.268732	1.2	3	185572877	THPO	Homo sapiens thrombopoietin (myeloproliferative leukemia virus oncogene ligand, megakaryocyte growth and development factor) (THPO), mRNA.	cell proliferation [0008283]	CGEN_HUMAN_LIB2_6010303649_0	Hs.1166	GGGAGACAACTGGACAAGATTTCCTACTTTCTCCTGAAACCCAAAGCCCTGGTAAAAGGG
BC032123	-0.268322	1.2	11	62259476	MGC29649	Homo sapiens, clone MGC:29649 IMAGE:4853202, mRNA, complete cds.	protein folding [0006457]	CGEN_HUMAN_LIB2_6010313271_0	Hs.31704	ATATAGTCAGAAAGTCCTGGAACGACAGCCTGATAATGCCAAGGCCTTGTATCGGGCCGG
BC028293	-0.268306	1.2	10	108007563	-	Homo sapiens, clone IMAGE:4704802, mRNA.	RNA dependent DNA replication [0006278]	CGEN_HUMAN_LIB2_6010303848_0	Hs.382189	GTCATTCTCTGACAGCTTTGAAGAGAGTAGCTTCAAAGCTTCAGCGAAGTCTCAGGATAT
NM_003952	-0.267536	1.2	11	66957024	RPS6KB2	Homo sapiens ribosomal protein S6 kinase, 70kDa, polypeptide 2 (RPS6KB2), mRNA.	protein amino acid phosphorylation [0006468]	CGEN_HUMAN_LIB2_6010312739_0	Hs.103081	ACTCTGCAAGGAGTCTATCCATGAGGGCGCCGTCACTCACACCTTCTGCGGCACCATTGA
NM_007274	-0.266812	1.2	1	6333837	BACH	Homo sapiens cytosolic acyl coenzyme A thioester hydrolase (HBACH), mRNA.	fatty acid metabolism [0006631]	CGEN_HUMAN_LIB2_6010310075_0	Hs.8679	TGGCTCGTGTCGAGCGCACCGACTTCCTGTCTCCCATGTGCATCGGTGAGGTGGCGCATG
NM_012477	0.266246	1.2	2	74599602	WBP1	Homo sapiens WW domain binding protein 1 (WBP1), mRNA.	Unknown [-]	CGEN_HUMAN_LIB2_6010322647_0	Hs.7709	CTAGCTTTACCCCCGCAGGACATACACAGGAGCCTTTGATCTCATTAAAGAGATGTGAAC
NM_002881	-0.265514	1.2	2	120767048	RALB	Homo sapiens v-ral simian leukemia viral oncogene homolog B (ras related; GTP binding protein) (RALB), mRNA.	small GTPase mediated signal transduction [0007264]	CGEN_HUMAN_LIB2_6010302315_0	Hs.348024	AAGATGTTGCTTACTATGAGTGTCAAGGTGACGGATGAAGCCAGCTGCTCCTAAGGACAC
NM_004838	-0.264532	1.2	19	18903878	HOMER3	Homo sapiens Homer, neuronal immediate early gene, 3 (HOMER-3), mRNA.	protein targeting [0006605]	CGEN_HUMAN_LIB2_6010304976_0	Hs.424053	GTGGGCGAGGTACAGTGGGAGGCCGAGTTTTTCGCACTGCAGGACAGCAACAACAAGCTG
NM_014817	-0.264517	1.2	7	28768187	-	Homo sapiens KIAA0644 gene product (KIAA0644), mRNA.	cell adhesion [0007155]	CGEN_HUMAN_LIB2_6010300392_0	Hs.21572	ATGCTGAGGTCGGAGGCTTCGCTTGGAGGCTTTGACACAGCTATGCGAATGGCTTTTGTA
AW316761	-0.264386	1.2	16	87892106	-	xw11d12.x1 NCI_CGAP_Brn53 Homo sapiens cDNA clone IMAGE:2827703 3', mRNA sequence.	Unknown [-]	CGEN_HUMAN_LIB2_6010315455_0	Hs.26975	CAATGTCGGCAAAAGGGCTCAGATGACAACCAAACAGAACGGTTTCCCACCCTGGGCCTC
BC036232	-0.26387	1.2	5	54957699	FLJ90709	Homo sapiens, clone IMAGE:5295087, mRNA.	amino acid transport [0006865]	CGEN_HUMAN_LIB2_6010304573_0	Hs.379980	TTTTGCCTGCAGTAAAGATTCTCAGGGTGTCAGAGCAGCATATTGTCAAATCCTGCTTCT
NM_001151	0.263364	1.2	4	186441261	SLC25A4	Homo sapiens solute carrier family 25 (mitochondrial carrier; adenine nucleotide translocator), member 4 (SLC25A4), nuclear gene encoding mitochondrial protein, mRNA.	transport [0006810]	CGEN_HUMAN_LIB2_6010304151_0	Hs.2043	TGTGGATCGGCATAAGCAGTTCTGGCGCTACTTTGCTGGTAACCTGGCGTCCGGTGGGGC
NM_021933	-0.263125	1.2	1	12023395	FLJ12438	Homo sapiens hypothetical protein FLJ12438 (FLJ12438), mRNA.	Unknown [-]	CGEN_HUMAN_LIB2_6010323964_0	Hs.8595	AGGCCTTCTTCTCCAAGCTGCAGGAGTTTCGGGAAACCAACAAGGAGGAGTGTATCTGCA
NM_018006	0.262693	1.2	22	45073669	TRMT1	Homo sapiens hypothetical protein FLJ10140 (FLJ10140), mRNA.	tRNA processing [0008033]	CGEN_HUMAN_LIB2_6010310666_0	Hs.250671	AGGGAGGGTTTCCCACCTCAGAGTACACCGAGGGGACCTGCAGAGGGGGCTGTCGGGACA
CA312715	0.262414	1.2	20	56459415	VAPB	UI-CF-FN0-afl-e-16-0-UI.s1 UI-CF-FN0 Homo sapiens cDNA clone UI-CF-FN0-afl-e-16-0-UI 3', mRNA sequence.	Unknown [-]	CGEN_HUMAN_LIB2_6010319312_0	Hs.159161	GCAGGGTCCAGACCAAAAGAGCCATTTACAGCATGTTCTCCCATGTTCCATTATCAGCCT
NM_004312	-0.262395	1.2	23	69272715	ARR3	Homo sapiens arrestin 3, retinal (X-arrestin) (ARR3), mRNA.	signal transduction [0007165]	CGEN_HUMAN_LIB2_6010300872_0	Hs.308	TCTCCATCTACCTGGGGAAACGGGACTTCGTGGACCATGTGGACACGGTGGAACCCATTG
BC004287	0.262153	1.2	8	81703360	-	Homo sapiens, clone IMAGE:3618365, mRNA.	Unknown [-]	CGEN_HUMAN_LIB2_6010324178_0	Hs.141693	TGGATGGTTCTACCTGGGGTTGCACTGGCACAAACAGAGCCAGAACACTGGACTTTCAAA
NM_138635	0.261735	1.2	7	44640139	H2AFV	Homo sapiens histone H2A.F/Z variant (H2AV), transcript variant 2, mRNA.	nucleosome assembly [0006334]	CGEN_HUMAN_LIB2_6010303507_0	Hs.301005	GGAGCTAACCTCCACAGATGCTGATAGTCTGTAGAGTCAGGAATACCATGTAACATGTTG
NM_006620	0.261448	1.2	6	135329160	HBS1L	Homo sapiens HBS1-like (S. cerevisiae) (HBS1L), mRNA.	translational elongation [0006414]	CGEN_HUMAN_LIB2_6010308413_0	Hs.221040	CTGGGGAGGTTCATGCTACGTTACGGTGGTTCTACAATAGCTGCTGGTGTTGTCACTGAG
NM_003764	-0.261394	1.2	6	144550470	STX11	Homo sapiens syntaxin 11 (STX11), mRNA.	intracellular protein transport [0006886]	CGEN_HUMAN_LIB2_6010304865_0	Hs.118958	GCAAACCAGCCTGTGCTTGGAAAGATGGTTAGTTGATACCGTCCGATGATTCTTCAGTAA
NM_031219	-0.26107	1.2	9	113215264	HDHD3	Homo sapiens hypothetical protein MGC12904 (MGC12904), mRNA.	metabolism [0008152]	CGEN_HUMAN_LIB2_6010307280_0	Hs.7739	CTGCGGCCTTTGTCACCTACTGTGATAATAAAGCAGTGAGTGCTGAGCTCTCACCCTTCC
NM_001945	-0.261022	1.2	5	139693567	HBEGF	Homo sapiens diphtheria toxin receptor (heparin-binding epidermal growth factor-like growth factor) (DTR), mRNA.	signal transduction [0007165]	CGEN_HUMAN_LIB2_6010300784_0	Hs.799	AGTACCACCAAGGGATCTGCCATTGGGACCCTCCAGTGCTGGATTTGATGAGTTAACTGT
AK092648	0.260583	1.2	1	225896630	NUP133	Homo sapiens cDNA FLJ35329 fis, clone PROST2013873.	Unknown [-]	CGEN_HUMAN_LIB2_6010314098_0	Hs.295059	GAAGCCCCTGTTACCTCATCCAATGGAGATAACCCTTGCTGCCTAGGAGATGTGCTGTAT
NM_024665	0.259834	1.2	3	178223881	TBL1XR1	Homo sapiens likely ortholog of mouse IRA1 protein (IRA1), mRNA.	signal transduction [0007165]	CGEN_HUMAN_LIB2_6010300813_0	Hs.350547	CCCTGTGACTTACGTAGGAAACCTAATATGCTGAGTATCTGGCACTTGAATTCCTGCTTT
NM_000133	-0.259653	1.2	23	138370959	F9	Homo sapiens coagulation factor IX (plasma thromboplastic component, Christmas disease, hemophilia B) (F9), mRNA.	proteolysis and peptidolysis [0006508]	CGEN_HUMAN_LIB2_6010309056_0	Hs.1330	GCAGGCTCAAAGGCATAAGTCATTCCAATCAGCCAACTAAGTTGTCCTTTTCTGGTTTCG
NM_002372	-0.25959	1.2	5	109230553	MAN2A1	Homo sapiens mannosidase, alpha, class 2A, member 1 (MAN2A1), mRNA.	carbohydrate metabolism [0005975]	CGEN_HUMAN_LIB2_6010308537_0	Hs.377915	CTTGAGTCCAATGGAAATCAGCACATTCCGAATCCAGTTGAGGTGAACCTGACTTTCACA
NM_002896	-0.259265	1.2	11	66170383	RBM4	Homo sapiens RNA binding motif protein 4 (RBM4), mRNA.	RNA processing [0006396]	CGEN_HUMAN_LIB2_6010310406_0	Hs.42826	TGCGGCTGTTGGATTTGGGAATGACCTTGGTGAGAGTCTCACTGCTCCAGGGTCTCTTTT
NM_001319	0.25874	1.2	19	1932244	CSNK1G2	Homo sapiens casein kinase 1, gamma 2 (CSNK1G2), mRNA.	protein amino acid phosphorylation [0006468]	CGEN_HUMAN_LIB2_6010313027_0	Hs.181390	TGTACAGAAATGGCATTTACGTTTCTCTGATGCTCCCTTGAAGCCATAGAATTTAGGGGC
BQ932364	0.258509	1.2	2	24924988	LOC391356	AGENCOURT_8854114 NIH_MGC_71 Homo sapiens cDNA clone IMAGE:6473695 5', mRNA sequence.	Unknown [-]	CGEN_HUMAN_LIB2_6010315098_0	Hs.110095	ATTGACCACATGCTGTGGCTTGAGCAACCAGAGAATATCGCCACTTGTATTGCTCTCCGG
AL713671	0.258497	1.2	1	32908038	KIAA1522	Homo sapiens mRNA; cDNA DKFZp727C231 (from clone DKFZp727C231); complete cds.	metabolism [0008152]	CGEN_HUMAN_LIB2_6010307035_0	Hs.322735	TGTTTACATGGCAGCAGAATCCATCCCCGGCAGTCAGCCCATAGCTTGGGACCAGTCTGT
NM_005228	-0.258248	1.2	7	55048459	EGFR	Homo sapiens epidermal growth factor receptor (erythroblastic leukemia viral (v-erb-b) oncogene homolog, avian) (EGFR), mRNA.	protein amino acid phosphorylation [0006468]	CGEN_HUMAN_LIB2_6010313145_0	Hs.77432	CCTAATTTGAGGCTCAGATGAAATGCATCAGGTCCTTTGGGGCATAGATCAGAAGACTAC
NM_032410	0.258228	1.2	8	42992806	HOOK3	Homo sapiens hook3 protein (HOOK3), mRNA.	Golgi organization and biogenesis [0007030]	CGEN_HUMAN_LIB2_6010303365_0	Hs.130707	GTGCCGCTCAATCACAGACACCTGCACCCACAACATACTTCTGTTACACACAAGAACATT
NM_006351	0.258064	1.2	19	7912015	TIMM44	Homo sapiens translocase of inner mitochondrial membrane 44 homolog (yeast) (TIMM44), mRNA.	mitochondrial translocation [0006628]	CGEN_HUMAN_LIB2_6010303377_0	Hs.123178	CGGCAGTGGAATCCAATTTCTTTCCAGCCACAACCTACCCCATGGGTCGACCTATCAGAT
AK022244	-0.257617	1.2	11	66063467	ZDHHC24	Homo sapiens cDNA FLJ12182 fis, clone MAMMA1000761.	Unknown [-]	CGEN_HUMAN_LIB2_6010323835_0	Hs.380852	CCCCACACCTAGACTCAGTAAGGAAGTCGGGTTGGACCTTAACATCTGCATTGGACAACT
BM557840	0.257489	1.2	19	8374926	RAB11B	AGENCOURT_6588459 NIH_MGC_98 Homo sapiens cDNA clone IMAGE:5477755 5', mRNA sequence.	small GTPase mediated signal transduction [0007264]	CGEN_HUMAN_LIB2_6010302269_0	Hs.239018	CTCCGCACACAGCAGCTCGCACAGGCCTCCCACCTCTGCCTGTTGATTGATGCAGGGAGA
AK058183	0.257352	1.2	6	170481077	LOC154449	Homo sapiens cDNA FLJ25454 fis, clone TST08839.	Unknown [-]	CGEN_HUMAN_LIB2_6010317126_0	-	CACTTCCCACCTGGTTCTTGGCACACACTGGGTGCTTATTGAACACATGGTCAGTATATT
AB058781	-0.257212	1.2	11	74991953	MAP6	Homo sapiens mRNA for KIAA1878 protein, partial cds.	microtubule-based process [0007017]	CGEN_HUMAN_LIB2_6010303183_0	Hs.118598	CCTTCCTGAAGGTGACCAAGCTTCCAAAGCTCGTCCCACTGGCCTCTGTACATTTCCCTG
NM_020120	-0.256911	1.2	2	128661299	UGCGL1	Homo sapiens UDP-glucose ceramide glucosyltransferase-like 1 (UGCGL1), mRNA.	fatty acid biosynthesis [0006633]	CGEN_HUMAN_LIB2_6010307774_0	Hs.105794	GGATTGTCCCGGAGTGGCAGGACTACGACCAAGAGATCAAACAGCTACAGATCCGCTTTC
NM_144666	-0.256752	1.2	11	6549675	FLJ32752	Homo sapiens hypothetical protein FLJ32752 (FLJ32752), mRNA.	microtubule-based movement [0007018]	CGEN_HUMAN_LIB2_6010303296_0	Hs.350693	TGGCACCGCTAAGCTGCAGAGCAGGAACATCGTGATGCATCTGCCTTTACCCACCAAGCT
NM_032486	-0.256634	1.2	16	23585887	MGC3248	Homo sapiens dynactin 4 (MGC3248), mRNA.	microtubule-based movement [0007018]	CGEN_HUMAN_LIB2_6010303338_0	Hs.111429	TCCCGGAGTGCACTCAGGAGCTGATGATTGACGTCACCAAGAGCTACTACCAGAAGTTTT
BC037786	-0.255496	1.2	17	19140989	EPN2	Homo sapiens, clone IMAGE:4792109, mRNA.	Unknown [-]	CGEN_HUMAN_LIB2_6010319803_0	Hs.407469	AGTGTGAAGATGAGGAGTGACTGACAGTCCAACGTCAGGGCAAGGATGACTTAGGGATCT
NM_006091	-0.255451	1.2	15	66806799	CORO2B	Homo sapiens coronin, actin binding protein, 2B (CORO2B), mRNA.	actin cytoskeleton organization and biogenesis [0030036]	CGEN_HUMAN_LIB2_6010303107_0	Hs.24907	CACTGTTCTCAGAAGAGTCACAGTTTGGGGTGAGATCTGGAAATCAAGAAATGGGTGTCC
NM_006718	0.255368	1.2	6	144304056	PLAGL1	Homo sapiens pleiomorphic adenoma gene-like 1 (PLAGL1), transcript variant 2, mRNA.	regulation of transcription\, DNA-dependent [0006355]	CGEN_HUMAN_LIB2_6010310941_0	Hs.75825	GAGAATTCTCGAACTGCATGTATTGTGCCAATCTGTCCTGAGTGTTCATGCTTTGTACCA
NM_078471	-0.255358	1.2	17	24425325	MYO18A	Homo sapiens TGFB1-induced anti-apoptotic factor 1 (TIAF1), transcript variant 1, mRNA.	physiological processes [0007582]	CGEN_HUMAN_LIB2_6010306802_0	Hs.75822	GGGCTGTAGTGGTAGCTGGGGCTCCCAAGAACGACTCGGGAATGTCATCTCCATCTTCAC
AL833644	0.255349	1.2	15	87813218	-	Homo sapiens mRNA; cDNA DKFZp686P0879 (from clone DKFZp686P0879).	Unknown [-]	CGEN_HUMAN_LIB2_6010314627_0	Hs.365213	GATTTCTTGCAGTTTAGGTGCTTTCTTTCAAACGATTGGAATCACTTCCTTTGTAGTGAC
NM_013366	-0.254714	1.2	9	137345558	ANAPC2	Homo sapiens anaphase-promoting complex subunit 2 (ANAPC2), mRNA.	cell cycle [0007049]	CGEN_HUMAN_LIB2_6010303672_0	Hs.23076	AGGACCGGGACAACATGGTGCTCATTGACAGTGACGACGAGAGCGACTCCGGCATGGCCT
BG257670	0.254125	1.2	22	20600722	FLJ23185	602377548F1 NIH_MGC_92 Homo sapiens cDNA clone IMAGE:4508410 5', mRNA sequence.	Unknown [-]	CGEN_HUMAN_LIB2_6010322869_0	Hs.278441	TGGCTGGATCCCAGGCAGAGGGACCTTGCTGCTGTGTGATTGGAACATTCCCAAATATCT
NM_134263	-0.253962	1.2	3	48639429	SLC26A6	Homo sapiens solute carrier family 26, member 6 (SLC26A6), transcript variant 2, mRNA.	sulfate transport [0008272]	CGEN_HUMAN_LIB2_6010305104_0	Hs.298476	TGAGCTCAGGAGATAAGATGGAAGATGCAACAGCCAATGGTCAAGAAGACTCCAAGGCCC
NM_139068	-0.25346	1.2	5	179595601	MAPK9	Homo sapiens mitogen-activated protein kinase 9 (MAPK9), transcript variant 2, mRNA.	protein amino acid phosphorylation [0006468]	CGEN_HUMAN_LIB2_6010313142_0	Hs.246857	CCACAAATGCTTGCTTGGACTTGCCCATCTAGCACTTTGGAAATCAGTATTTAAATGCCA
NM_012448	-0.25278	1.2	17	37613150	STAT5B	Homo sapiens signal transducer and activator of transcription 5B (STAT5B), mRNA.	regulation of transcription\, DNA-dependent [0006355]	CGEN_HUMAN_LIB2_6010311227_0	Hs.244613	CCGACCGCTTGGGAGACTTGAATTACCTTATCTACGTGTTTCCTGATCGGCCAAAAGATG
NM_004584	-0.25269	1.2	11	66922044	#N/A	Homo sapiens RAD9 homolog (S. pombe) (RAD9), mRNA.	DNA repair [0006281]	CGEN_HUMAN_LIB2_6010310220_0	Hs.240457	CCGTGGAGCTGACAAGTTTTCCTTGCTTTCCTGATACTCTTTGGCGCTGACTTGGAATTC
NM_004901	0.252624	1.2	8	23347873	ENTPD4	Homo sapiens lysosomal apyrase-like 1 (LYSAL1), mRNA.	UDP catabolism [0006256]	CGEN_HUMAN_LIB2_6010309427_0	Hs.201377	CAGTGCTTCAAATCGGCCTGGATGTTTGAGGTGTTTCATAGGGGCTTTTCGTTTCCTGTC
NM_004401	-0.252289	1.2	1	10466697	DFFA	Homo sapiens DNA fragmentation factor, 45kDa, alpha polypeptide (DFFA), mRNA.	apoptosis [0006915]	CGEN_HUMAN_LIB2_6010302407_0	Hs.105658	TACCAGAATCTGGCGAGATCCGGACTCTAAAGCCGTGTCTGCTGCGCCGCAACTACAGCC
NM_005772	-0.252251	1.2	9	4831251	RCL1	Homo sapiens RNA cyclase homolog (RNAC), mRNA.	Unknown [-]	CGEN_HUMAN_LIB2_6010320086_0	Hs.113052	CCTCAGATGGCGAACCGGATTGTGGATTCTGCAAGGAGCATCCTCAACAAGTTCATACCT
NM_005606	-0.251614	1.2	14	92240321	LGMN	Homo sapiens legumain (LGMN), mRNA.	proteolysis and peptidolysis [0006508]	CGEN_HUMAN_LIB2_6010308961_0	Hs.18069	CCCCACCGACTGTGTGCTGATCAGAGACTGGAGAGGTGGAGTGAGAAGTCTCCGCTGCTC
CA488441	0.251342	1.2	10	33216557	-	AGENCOURT_10809026 MAPcL Homo sapiens cDNA clone IMAGE:6720198 5', mRNA sequence.	Unknown [-]	CGEN_HUMAN_LIB2_6010314492_0	Hs.390826	AGGCTCTGTGCTCCCACACTGACTCCATCTGAGGGGTCCTTGAGGCCAGTGGATCTGGAG
NM_006212	-0.251088	1.2	1	203631209	PFKFB2	Homo sapiens 6-phosphofructo-2-kinase/fructose-2,6-biphosphatase 2 (PFKFB2), mRNA.	fructose 2\,6-bisphosphate metabolism [0006003]	CGEN_HUMAN_LIB2_6010307384_0	Hs.211585	CCAGAAGAGTTTGCACTTCGAGATCAAGAGAAGTATCTGTATCGATATCCTGGTGGGGAG
AK092647	-0.250829	1.2	8	101776714	-	Homo sapiens cDNA FLJ35328 fis, clone PROST2013531.	Unknown [-]	CGEN_HUMAN_LIB2_6010319896_0	Hs.378497	GATCCTGTTCCAACTCTTTCCTTGAAGAAACAAACCAGTGGACTTGGAGAGGTGGTGTTA
NM_003684	-0.249683	1.2	1	46735287	MKNK1	Homo sapiens MAP kinase-interacting serine/threonine kinase 1 (MKNK1), mRNA.	protein amino acid phosphorylation [0006468]	CGEN_HUMAN_LIB2_6010312776_0	Hs.5591	ATCTGGGCAGTTAGATAGTGCTCTGTGCCTAAGGTGAAGCCACACTAGGGTGAAGCCTCA
BC035780	0.249563	1.2	19	23903326	-	Homo sapiens, clone IMAGE:5590287, mRNA.	Unknown [-]	CGEN_HUMAN_LIB2_6010317368_0	Hs.200745	TCAGCCTATTTGACTCAGTGCTAAAATGAGTCCCTTGTAGGTGGCATATGGTTTGCTTTT
AK096235	-0.249298	1.2	13	45593992	LOC283516	Homo sapiens cDNA FLJ38916 fis, clone NT2NE2008961.	Unknown [-]	CGEN_HUMAN_LIB2_6010316632_0	Hs.330262	CTGTCACTGGAAGTCATAGAGAGATTGCTCCAGGCATGGTGGGAGAAAAGCCAGTTTGAC
NM_005689	-0.249238	1.2	2	219903834	ABCB6	Homo sapiens ATP-binding cassette, sub-family B (MDR/TAP), member 6 (ABCB6), nuclear gene encoding mitochondrial protein, mRNA.	transport [0006810]	CGEN_HUMAN_LIB2_6010304208_0	Hs.107911	GTTGGGGACTATGTGCTCTTTGGCACCTACATTATCCAGCTGTACATGCCCCTCAATTGG
BG569616	0.249224	1.2	14	64018197	-	602587312F1 NIH_MGC_76 Homo sapiens cDNA clone IMAGE:4715954 5', mRNA sequence.	Unknown [-]	CGEN_HUMAN_LIB2_6010327159_0	Hs.432577	GTTTGTATGGTTGGACATTTTGAAAACTGGTGAGATTGCACAGTCCCAAACCTGGATGTC
NM_145305	-0.249059	1.2	23	118369278	LOC203427	Homo sapiens similar to solute carrier family 25 , member 16; mitochondrial solute carrier protein homolog; Graves disease autoantigen (LOC203427), mRNA.	transport [0006810]	CGEN_HUMAN_LIB2_6010304499_0	Hs.294799	GAGGTCAGCCACTGGGTCACTTGTAGTCAATGCAAAGCTTGCACAAACCAACGTCAGCCT
BC035406	-0.248952	1.2	8	95759656	FLJ20171	Homo sapiens, hypothetical protein FLJ20171, clone IMAGE:4526804, mRNA.	Unknown [-]	CGEN_HUMAN_LIB2_6010322202_0	Hs.24743	TACAGAAGCTGCCATTTACCAGCCCTCTGTGATTTTGAATCCACGAGCACTGCAGCCCTC
NM_006384	-0.248839	1.2	15	88576461	CIB1	Homo sapiens calcium and integrin binding 1 (calmyrin) (CIB1), mRNA.	cell adhesion [0007155]	CGEN_HUMAN_LIB2_6010300368_0	Hs.10803	AGCGTGGAGTCGTCACTTCGGGCACAAGTGCCCTTCGAGCAGATTCTCAGCCTTCCAGAG
NM_000500	-0.247954	1.2	6	32117324	CYP21A2	Homo sapiens cytochrome P450, subfamily XXIA (steroid 21-hydroxylase, congenital adrenal hyperplasia), polypeptide 2 (CYP21A2), mRNA.	electron transport [0006118]	CGEN_HUMAN_LIB2_6010309665_0	Hs.278430	ACCCTCCGCTGCAGAGGATTGAGGCTTAATTCTGAGCTGGCCCTTTCCAGCCAATAAATC
NM_007192	-0.247732	1.2	14	20890072	SUPT16H	Homo sapiens suppressor of Ty 16 homolog (S. cerevisiae) (SUPT16H), mRNA.	proteolysis and peptidolysis [0006508]	CGEN_HUMAN_LIB2_6010309103_0	Hs.14963	TGGTGCCTTCGTCTGAGTTTTCCTGCTTTCCTGCCTCGTGCAGATTCTGAGGTATATCTG
NM_012109	-0.247705	1.2	19	18587828	C19orf4	Homo sapiens chromosome 19 open reading frame 4 (C19orf4), mRNA.	metabolism [0008152]	CGEN_HUMAN_LIB2_6010306987_0	Hs.329850	ACTTGTTTTCCACCCTCTGCAATGACCTCGTCAACTCAGCCCAGGGATTTGTCTCCTCCA
NM_145806	-0.247648	1.2	10	135012260	ZNF511	Homo sapiens hypothetical protein BC015139 (LOC118472), mRNA.	regulation of transcription\, DNA-dependent [0006355]	CGEN_HUMAN_LIB2_6010311487_0	Hs.422113	CTCCTTTTGCAAGCGGGCCTTCCCTTCCGGACACCTGCTGGACGCCCACATCCTGGAGTG
NM_007366	-0.247016	1.2	2	160628832	PLA2R1	Homo sapiens phospholipase A2 receptor 1, 180kDa (PLA2R1), mRNA.	polysaccharide metabolism [0005976]	CGEN_HUMAN_LIB2_6010308664_0	Hs.171945	CTCCTAGAAGAGCTGTTTGCTTTTGGTTCTTCTGTCCAGATGGTTTGGTTGAATGCTCAA
AF454744	-0.24682	1.2	19	55241967	ZNF473	Homo sapiens zinc finger protein ZFP100 mRNA, complete cds.	regulation of transcription\, DNA-dependent [0006355]	CGEN_HUMAN_LIB2_6010311609_0	Hs.59255	TGTGGCAAAGCTTTTGTCCTCAGTGCCCATCTCAACCAGCACCTGAGAGTTCACACCCAG
NM_138434	-0.246671	1.2	7	149466908	C7orf29	Homo sapiens hypothetical protein BC011406 (LOC113763), mRNA.	development [0007275]	CGEN_HUMAN_LIB2_6010305864_0	Hs.123177	TGTGTAGCACACACTCATCATGGATTGCTCAGAGTTCCTTTAGGGCAGAGCTGAGGGCCT
AL713648	-0.246643	1.2	3	39199782	CMYA1	Homo sapiens mRNA; cDNA DKFZp451D042 (from clone DKFZp451D042).	Unknown [-]	CGEN_HUMAN_LIB2_6010317008_0	Hs.356892	ACCCAAAGAGTCAGCAATCAGCATGTCCCTAGAAGCCAAATGCACTGCCTTTCTCTGTCC
NM_003634	0.246504	1.2	22	28289755	NIPSNAP1	Homo sapiens nipsnap homolog 1 (C. elegans) (NIPSNAP1), mRNA.	Unknown [-]	CGEN_HUMAN_LIB2_6010316101_0	Hs.173878	AAGCTTCACCTGGATGAGGACTACCCATGCTCACTCGTGGGCAACTGGAACACGTGGTAT
NM_145234	-0.246006	1.2	23	109728709	CHRDL1	Homo sapiens likely ortholog of mouse neuralin 1 (NRLN1), mRNA.	Unknown [-]	CGEN_HUMAN_LIB2_6010315856_0	Hs.82223	TCTCCAAGAGGATGTTTGAGGAGCTTCCTCACTTCAAGCTGGTGACCAGAACAACCCTGA
NM_000183	-0.245722	1.2	2	26417384	HADHB	Homo sapiens hydroxyacyl-Coenzyme A dehydrogenase/3-ketoacyl-Coenzyme A thiolase/enoyl-Coenzyme A hydratase (trifunctional protein), beta subunit (HADHB), mRNA.	fatty acid beta-oxidation [0006635]	CGEN_HUMAN_LIB2_6010310087_0	Hs.146812	GTTAATCATGGCGGAGGAAAAGGCTCTGGCCATGGGTTATAAGCCGAAGGCATATTTGAG
NM_015386	-0.245004	1.2	16	69087670	COG4	Homo sapiens component of oligomeric golgi complex 4 (COG4), mRNA.	Unknown [-]	CGEN_HUMAN_LIB2_6010324667_0	Hs.108779	CAAGGCAAATTTGACACAAAAGGCATCGAGAGTACTGACGAGGCGAAGATGTCCTTCCTG
BC036911	0.244635	1.2	18	41699660	KIAA1632	Homo sapiens, clone MGC:46422 IMAGE:5139756, mRNA, complete cds.	Unknown [-]	CGEN_HUMAN_LIB2_6010317127_0	Hs.288604	GCAGTTCCAAAATGCCAAGCTTTTACTCATCAGATGGTTCAATTCCTCAGCACCCTGGAA
NM_152557	0.24461	1.2	7	148607765	FLJ31413	Homo sapiens hypothetical protein FLJ31413 (FLJ31413), mRNA.	Unknown [-]	CGEN_HUMAN_LIB2_6010324408_0	Hs.24643	GGGCCCAGATTTCTTGATTCGACCACAGTGCTGTTCCTACCACACAAATATCCATTCCTG
NM_006559	0.244338	1.2	1	32167938	KHDRBS1	Homo sapiens KH domain containing, RNA binding, signal transduction associated 1 (KHDRBS1), mRNA.	regulation of transcription\, DNA-dependent [0006355]	CGEN_HUMAN_LIB2_6010311657_0	Hs.119537	GCATGTCTTCATTGAAGTCTTTGGACCCCCATGTGAGGCTTATGCTCTTATGGCCCATGC
BI520375	-0.244244	1.2	18	9122335	-	603071853F1 NIH_MGC_119 Homo sapiens cDNA clone IMAGE:5163756 5', mRNA sequence.	Unknown [-]	CGEN_HUMAN_LIB2_6010315658_0	Hs.184134	GTCTCCTGAAAGCTGAGCATTTGGTATCTTAAAGCCTCTTACCAGTTTGGATAGATATGG
NM_002718	0.244231	1.2	3	137307803	PPP2R3A	Homo sapiens protein phosphatase 2 (formerly 2A), regulatory subunit B'', alpha (PPP2R3A), mRNA.	DNA replication initiation [0006270]	CGEN_HUMAN_LIB2_6010303777_0	Hs.28219	CGCTGAGGAGTATGAGACGCTTGTTGCAGAGGAATCTGCCCAAGCACAATTCCAGGAAGG
NM_004294	-0.244038	1.2	13	40732678	MTRF1	Homo sapiens mitochondrial translational release factor 1 (MTRF1), mRNA.	translational termination [0006415]	CGEN_HUMAN_LIB2_6010308468_0	Hs.80683	CGAAGGTCCTTGAACAGAAGGCATGCTGAGTTGGCACCTCTTGCAGCCATTTACCAAGAA
NM_152255	-0.243878	1.2	20	60148148	PSMA7	Homo sapiens proteasome (prosome, macropain) subunit, alpha type, 7 (PSMA7), transcript variant 2, mRNA.	ubiquitin-dependent protein catabolism [0006511]	CGEN_HUMAN_LIB2_6010309324_0	Hs.233952	TCACCTCTGGCAGCAGGGCAGTCACGGCTCCGCCATGGAGGGTCCTGCCATGTCACTTCA
NM_006862	-0.243584	1.2	1	148562069	TDRKH	Homo sapiens tudor and KH domain containing protein (TDRKH), mRNA.	mitochondrial rRNA\, mitochondrial export [0019090]	CGEN_HUMAN_LIB2_6010310353_0	Hs.144439	TTTCATGCTGATGAGTACCTAGAAGTCTACGTTTCTGCTTCTGAGCACCCTAACCACTTC
NM_005215	-0.243382	1.2	18	49230904	DCC	Homo sapiens deleted in colorectal carcinoma (DCC), mRNA.	cell growth and/or maintenance [0008151]	CGEN_HUMAN_LIB2_6010302751_0	Hs.211567	GTGTCACTCCTCAGAAGAACAGCAACCTGCTTGTGATCATTGTGGTCACCGTTGGTGTCA
NM_007344	-0.242782	1.2	9	132284018	TTF1	Homo sapiens transcription termination factor, RNA polymerase I (TTF1), mRNA.	transcription termination [0006353]	CGEN_HUMAN_LIB2_6010312424_0	Hs.54780	CTCCATCTTACGTTCAAACTAAATTTTCTAGGCTGAAAGCTGTCTATGTTCCATTTTGGC
NM_004470	-0.2426	1.2	11	63767259	FKBP2	Homo sapiens FK506 binding protein 2, 13kDa (FKBP2), transcript variant 1, mRNA.	protein folding [0006457]	CGEN_HUMAN_LIB2_6010313276_0	Hs.227729	GATGGGACAGAGTTTGACAGCAGCCTGCCCCAGAACCAGCCCTTTGTCTTCTCCCTTGGC
NM_016482	-0.242506	1.2	9	129671252	C9orf78	Homo sapiens hepatocellular carcinoma-associated antigen 59 (LOC51759), mRNA.	metabolism [0008152]	CGEN_HUMAN_LIB2_6010306962_0	Hs.278429	GAACAAGAAGAAAGACAGCGAGACCTCCTTCGTGCCTACCAACATGGCTGTGAATTATGT
NM_022550	-0.241135	1.2	5	82590180	XRCC4	Homo sapiens X-ray repair complementing defective repair in Chinese hamster cells 4 (XRCC4), transcript variant 3, mRNA.	double-strand break repair [0006302]	CGEN_HUMAN_LIB2_6010310290_0	Hs.150930	AGCGAATGCAAAGAAATCTTGGGACAGAACCTAAAATGGCTCCTCAGGAGAATCAGCTTC
BC035284	0.24109	1.2	6	41102841	UNC5CL	Homo sapiens, Similar to unc5 homolog (C. elegans) 3, clone MGC:34763 IMAGE:5189247, mRNA, complete cds.	signal transduction [0007165]	CGEN_HUMAN_LIB2_6010301021_0	Hs.158357	CCAGTTTAGGGTTGGGAAATAAAGGATAGGGATAAAAGAGGCACCCCATTCAGTCAGCAG
NM_002496	-0.241069	1.2	11	67560531	NDUFS8	Homo sapiens NADH dehydrogenase (ubiquinone) Fe-S protein 8, 23kDa (NADH-coenzyme Q reductase) (NDUFS8), mRNA.	electron transport [0006118]	CGEN_HUMAN_LIB2_6010309811_0	Hs.90443	GACCCATGAGGAGCTGCTGTACAACAAGGAGAAGTTGCTCAACAACGGGGACAAGTGGGA
BC038715	0.240924	1.2	19	7603630	PCP2	Homo sapiens, Similar to Purkinje cell protein 2 (L7), clone MGC:41903 IMAGE:5268414, mRNA, complete cds.	signal transduction [0007165]	CGEN_HUMAN_LIB2_6010301036_0	Hs.433350	TTCAATCTGCTGAGCCACGTGCAGGGCGACCGGATGGAGGGACAGCGCTGTTCACTGCAA
BE881838	0.240434	1.2	2	176615385	KIAA1715	601504965F1 NIH_MGC_71 Homo sapiens cDNA clone IMAGE:3906352 5', mRNA sequence.	Unknown [-]	CGEN_HUMAN_LIB2_6010323841_0	-	TGTTATGGAGAACATAGTTGTATCAGAAGAGGTATAGCTTTGGGTGTGGATGTGCGTGTG
AK093512	-0.240423	1.2	19	57259663	LOC284371	Homo sapiens cDNA FLJ36193 fis, clone TESTI2027496, moderately similar to ZINC FINGER PROTEIN 83.	regulation of transcription\, DNA-dependent [0006355]	CGEN_HUMAN_LIB2_6010311680_0	Hs.141939	CATCACGCACACGCACGCACGAAAGTGAATGGCACCTCCCTCTTGTTTGTTCTTCTGGCC
NM_030943	-0.240381	1.2	14	102465768	AMN	Homo sapiens amnionless homolog (mouse) (AMN), mRNA.	proteolysis and peptidolysis [0006508]	CGEN_HUMAN_LIB2_6010309184_0	Hs.236720	GGCCCCGCATTTGACCTGGAGCGGTACCGGGCGCGGATACTGGACACCTTCCTGGGTCTG
NM_133493	0.240117	1.2	6	74569683	CD109	Homo sapiens CD109 (CD109), mRNA.	transport [0006810]	CGEN_HUMAN_LIB2_6010304157_0	Hs.55964	CTATCAGAGGGAAGATGGCTCTTTCAGTGCTTTTGGGAATTATGACCCTTCTGGGAGCAC
NM_015510	-0.239843	1.2	17	21028309	DKFZp566O084	Homo sapiens DKFZP566O084 protein (DKFZp566O084), mRNA.	metabolism [0008152]	CGEN_HUMAN_LIB2_6010307131_0	Hs.11411	GCCACATTGTCGCCATCAGCAGCATCCAGGGCAAGATGAGCATTCCTTTTCGATCAGCAT
NM_138699	0.239826	1.2	4	6795159	LOC93622	Homo sapiens hypothetical protein BC006130 (LOC93622), mRNA.	Unknown [-]	CGEN_HUMAN_LIB2_6010328458_0	Hs.6815	GGGGACTCATGAGAGACTTGAGGTTAGAGTTCTGCAAGTGAGAAGACACTACATGGTTGC
BC024023	-0.239792	1.2	5	95017617	LOC317671	Homo sapiens, hypothetical gene supported by XM_059671, clone MGC:27344 IMAGE:4670524, mRNA, complete cds.	Unknown [-]	CGEN_HUMAN_LIB2_6010316536_0	Hs.121537	CCCAAGTGGTGCTCCAAAGGAATAAAGCAAAGGATTCACACAGTGACAGTAGACAACGGA
NM_005537	-0.239535	1.2	13	110169680	ING1	Homo sapiens inhibitor of growth family, member 1 (ING1), mRNA.	regulation of transcription\, DNA-dependent [0006355]	CGEN_HUMAN_LIB2_6010312018_0	Hs.46700	CAGCCAGGAGCTGGGCGACGAGAAGATCCAGATCGTGAGCCAGATGGTGGAGCTGGTGGA
NM_004349	-0.23943	1.2	8	93041647	RUNX1T1	Homo sapiens core-binding factor, runt domain, alpha subunit 2; translocated to, 1; cyclin D-related (CBFA2T1), mRNA.	regulation of transcription\, DNA-dependent [0006355]	CGEN_HUMAN_LIB2_6010310856_0	Hs.31551	AGCCACTCCGAGGTCAACCACCCCGGGAACCCCTTCCACCATAGAGACAACCCCTCGCTA
NM_016390	-0.239336	1.2	9	128664547	C9orf114	Homo sapiens hypothetical protein (HSPC109), mRNA.	growth [0040007]	CGEN_HUMAN_LIB2_6010306126_0	Hs.224137	CACACCTGAAAGTTCTAAGGGGCCGAGGACATCAGTGAAGCAGCAGTGAAACCAGGGGCT
NM_006219	0.238878	1.2	3	139890416	PIK3CB	Homo sapiens phosphoinositide-3-kinase, catalytic, beta polypeptide (PIK3CB), mRNA.	signal transduction [0007165]	CGEN_HUMAN_LIB2_6010300979_0	Hs.239818	TGTCATCCTTGAAGCATACTGCCGGGGAAGTGTGGGGCACATGAAAGTGCTTTCTAAGCA
NM_022123	0.238877	1.2	14	33340372	NPAS3	Homo sapiens neuronal PAS domain protein 3 (NPAS3), mRNA.	signal transduction [0007165]	CGEN_HUMAN_LIB2_6010301009_0	Hs.190125	CTCTGCCATAGAATACTCAGTCTTGTGGTCAAGAGAGTTCTCAAGTGACAACCATTGGGG
NM_001969	-0.238815	1.2	14	102872130	EIF5	Homo sapiens eukaryotic translation initiation factor 5 (EIF5), mRNA.	translational initiation [0006413]	CGEN_HUMAN_LIB2_6010308455_0	Hs.334810	AGGGCAAAGGCAATGGAATCAAGACAGTTATAGTCAACATGGTTGACGTTGCAAAGGCGC
NM_014309	0.238606	1.2	22	34530485	RBM9	Homo sapiens RNA binding motif protein 9 (RBM9), mRNA.	Unknown [-]	CGEN_HUMAN_LIB2_6010315875_0	Hs.351478	AGGAGCCGACAACAACTCCTGACGCAATGGTTCAGCCTTTTACTACCATCCCATTTCCAC
NM_031474	-0.238467	1.2	12	2805121	NRIP2	Homo sapiens hypothetical protein DKFZp761G1913 (DKFZP761G1913), mRNA.	proteolysis and peptidolysis [0006508]	CGEN_HUMAN_LIB2_6010308988_0	Hs.245880	AAGACAGTGGTACAGCTAACCTGAACAAGGGAACTGGGACCGTTGGGCTGAAACAGTCTT
AF192979	-0.238356	1.2	19	49625851	ZNF229	Homo sapiens zinc finger protein ZNF229 (ZNF229) mRNA, partial cds.	regulation of transcription\, DNA-dependent [0006355]	CGEN_HUMAN_LIB2_6010311012_0	Hs.390887	GATGAGTTTAGTGAGGGCTTGAGGCACAGTGCCCATCTTAACAGACATCAAAGAGTTCCC
NM_080738	-0.237885	1.2	1	232973876	EDARADD	Homo sapiens EDAR-associated death domain (EDARADD), transcript variant B, mRNA.	signal transduction [0007165]	CGEN_HUMAN_LIB2_6010300885_0	Hs.352224	CGGCAGCTCAAGACCCCCGAGCAACATTTGTAGGGGCCGCTGCTAGTTAGCTACCCTTGC
NM_003696	-0.237502	1.2	11	6772623	OR6A2	Homo sapiens olfactory receptor, family 6, subfamily A, member 1 (OR6A1), mRNA.	G-protein coupled receptor protein signaling pathway [0007186]	CGEN_HUMAN_LIB2_6010301544_0	Hs.248186	GGTCTCTGTACTGTATGCTGTCATTGTACCATTGCTCAATCCCATCATTTACTGCCTGCG
NM_006004	0.237472	1.2	1	46494365	UQCRH	Homo sapiens ubiquinol-cytochrome c reductase hinge protein (UQCRH), mRNA.	oxidative phosphorylation\, ubiquinone to cytochrome c [0006122]	CGEN_HUMAN_LIB2_6010309929_0	Hs.73818	GTGTAACTGTAAGTTCACATGAACCTCATGGGTTTGGCTTAGGCTGGTAGCTTCTATGTA
NM_006876	-0.237383	1.2	11	65870114	B3GNT6	Homo sapiens UDP-GlcNAc:betaGal beta-1,3-N-acetylglucosaminyltransferase 6 (B3GNT6), mRNA.	Unknown [-]	CGEN_HUMAN_LIB2_6010317258_0	Hs.8526	CAGCACAATAAGATCCTATATCGCCAGTTCAAACAGGAGTTGAAGGCCAAGTACCCCAAC
NM_005954	0.237268	1.2	16	55182261	MT3	Homo sapiens metallothionein 3 (growth inhibitory factor (neurotrophic)) (MT3), mRNA.	metal ion homeostasis [0006875]	CGEN_HUMAN_LIB2_6010302887_0	Hs.73133	TCCTGCTGCCCTGCGGAGTGTGAGAAGTGTGCCAAGGACTGTGTGTGCAAAGGCGGAGAG
NM_017924	-0.236631	1.2	14	22637333	C14orf119	Homo sapiens hypothetical protein FLJ20671 (FLJ20671), mRNA.	Unknown [-]	CGEN_HUMAN_LIB2_6010326545_0	Hs.180201	GCAATCCAGCTCATCAGTCTACTAGTTTGCTTCTTTCCGAGAGATGTCAAGTCCTCAAGA
NM_016100	0.236522	1.2	20	19946034	NAT5	Homo sapiens N-acetyltransferase 5 (ARD1 homolog, S. cerevisiae) (NAT5), mRNA.	Unknown [-]	CGEN_HUMAN_LIB2_6010320810_0	Hs.109253	CGGCGCGATGACCACGCTACGGGCCTTTACCTGCGACGACCTGTTCCGCTTCAACAACAT
NM_006337	0.236139	1.2	12	48238514	MCRS1	Homo sapiens microspherule protein 1 (MCRS1), mRNA.	regulation of cell cycle [0000074]	CGEN_HUMAN_LIB2_6010303979_0	Hs.25313	CATTGATTTGAGCCTTTGAGGGAGGATAGGGCTGGCCTTTGTGAAGCCAGCAGAGGCTGA
NM_018835	-0.236024	1.2	9	122696018	MNAB	Homo sapiens membrane-associated nucleic acid binding protein (MNAB), mRNA.	signal transduction [0007165]	CGEN_HUMAN_LIB2_6010300936_0	Hs.112227	TTATCTGGTCATAGAAAGCATTCCAGTACTGGGGACCTTTTGAGCCTTGAACTTCAGCAG
NM_002012	0.236021	1.2	3	61212102	FHIT	Homo sapiens fragile histidine triad gene (FHIT), mRNA.	nucleotide metabolism [0009117]	CGEN_HUMAN_LIB2_6010310328_0	Hs.77252	CCGCTCTGCTCTGTCCGGTCACAGGACTTTTTGCCCTCTGTTCCCGGGTCCCTCAGGCGG
AK055766	0.235007	1.2	23	57398254	FLJ31204	Homo sapiens cDNA FLJ31204 fis, clone KIDNE2003305, weakly similar to PUTATIVE AMIDASE AF1954 (EC 3.5.1.4).	protein biosynthesis [0006412]	CGEN_HUMAN_LIB2_6010307885_0	Hs.57876	GGGACTGAATGCCAAAGGACTCCCTTTAGGCATCCAGGTTGTGGCTGGACCCTTTAATGA
NM_002756	-0.234896	1.2	17	21146063	MAP2K3	Homo sapiens mitogen-activated protein kinase kinase 3 (MAP2K3), transcript variant A, mRNA.	protein amino acid phosphorylation [0006468]	CGEN_HUMAN_LIB2_6010313160_0	Hs.180533	TGCATGGAGCTCATGGACACATCCTTGGACAAGTTCTACCGGAAGGTGCTGGATAAAAAC
AF238488	-0.234281	1.2	11	123815514	OR8B8	Homo sapiens olfactory-like receptor JCG8 (JCG8) mRNA, complete cds.	G-protein coupled receptor protein signaling pathway [0007186]	CGEN_HUMAN_LIB2_6010301273_0	Hs.351822	ATTGGTGTGCCCACAGTCACCATCTTCATTTCCTATGCTCTCATTCTCTCCAGCATCTTC
NM_004152	0.233917	1.2	19	2222824	OAZ1	Homo sapiens ornithine decarboxylase antizyme 1 (OAZ1), mRNA.	Unknown [-]	CGEN_HUMAN_LIB2_6010325638_0	Hs.281960	AGACGAGGATTCTCAACGTCCAGTCCAGGCTCACAGACGCCAAACGCATTAACTGGCGAA
NM_012392	0.233288	1.2	1	31764656	PEFLIN	Homo sapiens PEF protein with a long N-terminal hydrophobic domain (peflin) (PEF), mRNA.	induction of apoptosis by extracellular signals [0008624]	CGEN_HUMAN_LIB2_6010302503_0	Hs.241531	ACCCCTCACTTGCCTGCCATGCTCTGCTCGGCTTCAGTCTCCAGGAGACAGTGGTCACCT
NM_152482	0.23322	1.2	19	1425608	C19orf25	Homo sapiens hypothetical protein FLJ36666 (FLJ36666), mRNA.	metabolism [0008152]	CGEN_HUMAN_LIB2_6010307175_0	Hs.7604	CACTTCTGAGTCCAGGTGTTGGGATCGAGGTGTTAACTGTGATTCCATCCAGCGAGTGCC
NM_006537	-0.232955	1.2	15	61670590	USP3	Homo sapiens ubiquitin specific protease 3 (USP3), mRNA.	ubiquitin-dependent protein catabolism [0006511]	CGEN_HUMAN_LIB2_6010309294_0	Hs.251636	GTAAAATATAACAAAGGGCATCATTAAGTAGACCAGGTAATTACTGCTTGTCTCTCAAGG
NM_005130	-0.232918	1.2	4	15613535	FGFBP1	Homo sapiens heparin-binding growth factor binding protein (HBP17), mRNA.	cell communication [0007154]	CGEN_HUMAN_LIB2_6010300076_0	Hs.1690	GCCCACACAGCTATGTGTTTGAGCAGCGAAGAGTCTTTGAGCTGAATGAGCCAGAGTGAT
NM_031420	-0.232519	1.2	1	148548876	MRPL9	Homo sapiens mitochondrial ribosomal protein L9 (MRPL9), nuclear gene encoding mitochondrial protein, mRNA.	protein biosynthesis [0006412]	CGEN_HUMAN_LIB2_6010308084_0	Hs.288936	CCGCGACATGAAGGGAACGCCCCTGACCTGGCCTGCAACTTCAGCCTTTCTCAAAATCGG
NM_012225	0.231821	1.2	16	1777953	NUBP2	Homo sapiens nucleotide binding protein 2 (MinD homolog, E. coli) (NUBP2), mRNA.	electron transport [0006118]	CGEN_HUMAN_LIB2_6010309706_0	Hs.256549	TGGGGGACGTGAGGCGCGAGCTGACCTTCTGTAGGAAGACGGGCTTGCGGGTGATGGGAA
NM_024815	0.231717	1.2	8	22020539	FLJ22494	Homo sapiens hypothetical protein FLJ22494 (FLJ22494), mRNA.	metabolism [0008152]	CGEN_HUMAN_LIB2_6010307043_0	Hs.170132	TTCCTCTAGATTGCACAAGGGACAGTGCCTTTAACCAAGCGAGGAGTCCAAAGCTCAGGA
AL832348	-0.231306	1.2	5	64053516	FLJ36754	Homo sapiens mRNA; cDNA DKFZp451A086 (from clone DKFZp451A086).	cell growth and/or maintenance [0008151]	CGEN_HUMAN_LIB2_6010302747_0	Hs.356259	AGTCCTGGTCATTCTAACTACCTGTATGATCTTGAACAAAGTCACTTAGTTTCCCTGGGC
NM_000297	0.230675	1.2	4	89354736	PKD2	Homo sapiens polycystic kidney disease 2 (autosomal dominant) (PKD2), mRNA.	cation transport [0006812]	CGEN_HUMAN_LIB2_6010305174_0	Hs.82001	GGCATCTCTAACCATAACACAGGAGAATTGGAAGGAGCCCTAAGTTGTCACTCAGTTTAA
NM_014629	0.230234	1.2	8	1893947	ARHGEF10	Homo sapiens Rho guanine nucleotide exchange factor (GEF) 10 (ARHGEF10), mRNA.	proteolysis and peptidolysis [0006508]	CGEN_HUMAN_LIB2_6010309227_0	Hs.20695	GCATACTTAGTGAGCGCCATCCTGCTGAACGTGTATTTCAGTGTTTCACTTACTGGACGG
NM_152411	-0.230095	1.2	7	148205031	DKFZp762I137	Homo sapiens hypothetical protein DKFZp762I137 (DKFZp762I137), mRNA.	regulation of transcription\, DNA-dependent [0006355]	CGEN_HUMAN_LIB2_6010312008_0	Hs.201648	CCGCTGGTAGACGGGTTTTAGGAGCAGGTATCCTTCTTTGAGCAAGAGTGTCATGCAAGT
NM_018268	-0.229951	1.2	5	76781383	WDR41	Homo sapiens hypothetical protein FLJ10904 (FLJ10904), mRNA.	transport [0006810]	CGEN_HUMAN_LIB2_6010304406_0	Hs.16470	GGTTGGTAGCACCCACAGAAGGATCACTAGAATGGGATATTCTTGAAGTTAAGCGCCTCC
J05581	-0.22956	1.2	1	151972828	MUC1	Human polymorphic epithelial mucin (PEM) mRNA, complete cds.	hydrogen transport [0006818]	CGEN_HUMAN_LIB2_6010304685_0	Hs.89603	CTGGACATCTTTCCAGCCCGGGATACCTACCATCCTATGAGCGAGTACCCCACCTACCAC
NM_020886	-0.229447	1.2	11	113175214	USP28	Homo sapiens ubiquitin specific protease 28 (USP28), mRNA.	ubiquitin-dependent protein catabolism [0006511]	CGEN_HUMAN_LIB2_6010309276_0	Hs.142856	GAGCCTCCAACTATTCGACCCAATTCTCCCTATGACCTATGTAGCCGATTTGCAGCTGTC
NM_016174	-0.229174	1.2	9	128265971	CEECAM1	Homo sapiens cerebral cell adhesion molecule (CerCAM), mRNA.	lipopolysaccharide biosynthesis [0009103]	CGEN_HUMAN_LIB2_6010307698_0	Hs.23954	TTTGCAGACACAGACAACATTCTGACCAACAATCAGACTCTGCGGCTTCTCATGGGGCAG
NM_005002	-0.228626	1.2	12	4666366	NDUFA9	Homo sapiens NADH dehydrogenase (ubiquinone) 1 alpha subcomplex, 9, 39kDa (NDUFA9), mRNA.	physiological processes [0007582]	CGEN_HUMAN_LIB2_6010306646_0	Hs.75227	TGCACATCACAGACATGAAATTGCCTCACCTGCCTGGCTTAGAAGACCTTGGTATTCAGG
NM_000283	0.228581	1.2	4	651663	PDE6B	Homo sapiens phosphodiesterase 6B, cGMP-specific, rod, beta (congenital stationary night blindness 3, autosomal dominant) (PDE6B), mRNA.	signal transduction [0007165]	CGEN_HUMAN_LIB2_6010300971_0	Hs.2593	GAAGAGATCCTGCCCATGTTCGACCGACTGCAGAACAATAGGAAAGAGTGGAAGGCGCTG
NM_024585	-0.228166	1.2	17	70637304	ARMC7	Homo sapiens hypothetical protein FLJ22160 (FLJ22160), mRNA.	fatty acid biosynthesis [0006633]	CGEN_HUMAN_LIB2_6010307758_0	Hs.21568	ATTGACTGTCCACCCAGCCTTGCTGTTAGGCACCATGACTCCAAGATGAAGATGTGGTCC
NM_000949	-0.227732	1.2	5	35106010	PRLR	Homo sapiens prolactin receptor (PRLR), mRNA.	lactation [0007595]	CGEN_HUMAN_LIB2_6010306920_0	Hs.1906	AGAAATACCTTGTCCAGGTTCGCTGCAAACCAGACCATGGATACTGGAGTGCATGGAGTC
NM_022762	-0.227038	1.2	5	177507879	FLJ22318	Homo sapiens hypothetical protein FLJ22318 (FLJ22318), mRNA.	hydrogen transport [0006818]	CGEN_HUMAN_LIB2_6010304709_0	Hs.22753	GCTGTCTTTTCCTGTTTCTGTTTGCGTTTGACTTAGTAGCAACCGACAGAGTGGCAAGGG
AJ420461	-0.226921	1.2	9	136325403	QSCN6L1	Homo sapiens mRNA full length insert cDNA clone EUROIMAGE 1644069.	electron transport [0006118]	CGEN_HUMAN_LIB2_6010309673_0	Hs.309165	CAGGCTTCCTTTGCCTGAAGCTGTTTTGGGAAGGGTCTCCACACAGGCACTGATCTCCCA
NM_001273	0.22648	1.2	12	6557249	CHD4	Homo sapiens chromodomain helicase DNA binding protein 4 (CHD4), mRNA.	regulation of transcription\, DNA-dependent [0006355]	CGEN_HUMAN_LIB2_6010312048_0	Hs.74441	CCCACGCTATGCCATCCTCAATGAGCCTTTCAAGGGTGAAATGAACCGTGGCAATTTCTT
NM_003320	-0.226314	1.2	11	8075885	TUB	Homo sapiens tubby homolog (mouse) (TUB), mRNA.	phototransduction [0007602]	CGEN_HUMAN_LIB2_6010313523_0	Hs.54468	TACCTCATCTCTGTGGACCCAACAGACTTGTCTCGAGGAGGGGACAGCTATATCGGGAAA
NM_001328	0.225371	1.2	4	1195614	CTBP1	Homo sapiens C-terminal binding protein 1 (CTBP1), mRNA.	protein amino acid phosphorylation [0006468]	CGEN_HUMAN_LIB2_6010312890_0	Hs.343926	CTGCCCTGTGTCCTTCGCGTTCCTCGTTAAGCAGAAGAAGTCAGTAGTTATTCTCCCATG
NM_004890	-0.225239	1.2	17	4803588	SPAG7	Homo sapiens sperm associated antigen 7 (SPAG7), mRNA.	Unknown [-]	CGEN_HUMAN_LIB2_6010314762_0	Hs.90436	AAGAGGGACACACGCTCCATTGAAGAGGCTATGAATGAGATCAGAGCCAAGAAGCGTCTG
NM_001545	-0.225156	1.2	17	70520461	ICT1	Homo sapiens immature colon carcinoma transcript 1 (ICT1), mRNA.	translational termination [0006415]	CGEN_HUMAN_LIB2_6010308464_0	Hs.9078	GCGCTGCACAAGCAGAAAGACGGCACTGAGTTCAAGAGCATCTACAGCCTGGACAAGCTC
NM_005175	-0.224921	1.2	17	44328078	ATP5G1	Homo sapiens ATP synthase, H+ transporting, mitochondrial F0 complex, subunit c (subunit 9), isoform 1 (ATP5G1), mRNA.	hydrogen transport [0006818]	CGEN_HUMAN_LIB2_6010304673_0	Hs.80986	CCATGGGGCTTTTCTGTTTGATGGTCGCCTTCCTCATCCTCTTCGCCATGTGAGGCTCCA
NM_024626	-0.224821	1.2	1	117398520	VTCN1	Homo sapiens hypothetical protein FLJ22418 (FLJ22418), mRNA.	cell proliferation [0008283]	CGEN_HUMAN_LIB2_6010303633_0	Hs.36563	TTCTAGCTCAGGTTTTCTTACTCTGAATTTAGATCTCCAGACCCTTCCTGGCCACAATTC
BI256572	0.224817	1.2	16	31369673	-	602976939F1 NIH_MGC_12 Homo sapiens cDNA clone IMAGE:5116233 5', mRNA sequence.	Unknown [-]	CGEN_HUMAN_LIB2_6010314478_0	Hs.164708	TTCCCAGCAGTGGACACAGGTCACTGGATCCTCACAAATGAGCAGCCAGGAGAATGTTTG
NM_006233	-0.224315	1.2	19	41297090	POLR2I	Homo sapiens polymerase (RNA) II (DNA directed) polypeptide I, 14.5kDa (POLR2I), mRNA.	physiological processes [0007582]	CGEN_HUMAN_LIB2_6010306730_0	Hs.47062	GAACTGTGATTACCAGCAGGAGGCCGACAACAGCTGCATCTATGTCAACAAGATCACGCA
AF086130	0.223819	1.2	6	116891494	LOC441168	Homo sapiens full length insert cDNA clone ZA84A12.	Unknown [-]	CGEN_HUMAN_LIB2_6010325953_0	Hs.381220	GAGATACGGTGATTCCTGTTCTTGGCTTTGTAGATTCATCTGGTATAAACAGCACTCCTG
NM_015602	-0.223704	1.2	1	176618961	LAP1B	Homo sapiens DKFZP586G011 protein (LAP1B), mRNA.	cell growth and/or maintenance [0008151]	CGEN_HUMAN_LIB2_6010302578_0	Hs.234265	GGAGCCGTATTTCTCACTTAGTTCTGCCTGTGCAACCTGAAAATGCCCTGAAAAGGGGCA
NM_032641	0.223671	1.2	12	6852143	GRCC9	Homo sapiens likely ortholog of mouse gene rich cluster, C9 gene (GRCC9), mRNA.	intracellular signaling cascade [0007242]	CGEN_HUMAN_LIB2_6010301820_0	Hs.334697	CCCAGCGGCGCCACGGTTGGAACCCCAAAGACTGTTCAGAGAACATCGAGGTCAAGGAAG
NM_024859	0.223588	1.2	23	48779232	FLJ21687	Homo sapiens hypothetical protein FLJ21687 (FLJ21687), mRNA.	intracellular signaling cascade [0007242]	CGEN_HUMAN_LIB2_6010301749_0	Hs.193170	TCAGTGGCTCTGACCACACTCCCCTCGCAGCGTCAGTGGTACGACCCTTCCAGCCGGCTA
NM_025205	0.223393	1.2	4	17301712	MED28	Homo sapiens endothelial-derived gene 1 (EG1), mRNA.	Unknown [-]	CGEN_HUMAN_LIB2_6010320857_0	Hs.434075	CCTATGAGTGGGCTGATGCGTGAGGTTGGCCACACATTCCTTCCTGTGGACTTGACATTT
NM_006588	0.222553	1.2	2	108453358	SULT1C2	Homo sapiens sulfotransferase family, cytosolic, 1C, member 2 (SULT1C2), mRNA.	amine metabolism [0009308]	CGEN_HUMAN_LIB2_6010307457_0	Hs.312644	GCTTAAGTGTCAACTACGTGAAGGGAATTCTTCAACCGACAGACACCTGTGACATCTGGG
NM_001399	-0.222211	1.2	23	68619477	EDA	Homo sapiens ectodermal dysplasia 1, anhidrotic (ED1), mRNA.	regulation of cell shape [0008360]	CGEN_HUMAN_LIB2_6010302984_0	Hs.105407	ATCACCAGTCACCTTGGGCAGCCGTCACCTAAGCAGCAGCCATTGGAACCGGGAGAAGCC
NM_014509	-0.222115	1.2	22	41292941	SERHL2	Homo sapiens kraken-like (dJ222E13.1), mRNA.	aromatic compound metabolism [0006725]	CGEN_HUMAN_LIB2_6010307608_0	Hs.301947	GCAGTCCACGGATATTTTGATTCAAGACAGAATTACTCTGAGAAGGAGTCCCTGTCGTTC
BC001952	0.221973	1.2	19	63784575	MGC2752	Homo sapiens, clone MGC:4384 IMAGE:2823746, mRNA, complete cds.	protein biosynthesis [0006412]	CGEN_HUMAN_LIB2_6010307877_0	Hs.7845	TCGCGATTACTGAGGCATCTGGTAGGATCGCAAGGCCATCAACCTACAGGTGAAGCTCGA
AK075051	-0.221796	1.2	9	129019813	MGAT2	Homo sapiens cDNA FLJ90570 fis, clone OVARC1001607, highly similar to Human beta-1,2-N-acetylglucosaminyltransferase II (MGAT2) gene.	oligosaccharide metabolism [0009311]	CGEN_HUMAN_LIB2_6010308656_0	Hs.172195	TGGACGCCCAGAGCCTGATCAGCATCTCCCTGCGCAAGATCCACAGCTCCCGAACCCAGC
NM_005633	0.221659	1.2	2	39133988	SOS1	Homo sapiens son of sevenless homolog 1 (Drosophila) (SOS1), mRNA.	small GTPase mediated signal transduction [0007264]	CGEN_HUMAN_LIB2_6010302181_0	Hs.326392	GAAACAGAAAGTACAGCATCTGCACCAAATTCTCCAAGAACACCGTTAACACCTCCGCCT
NM_006116	0.220626	1.2	22	38152217	MAP3K7IP1	Homo sapiens mitogen-activated protein kinase kinase kinase 7 interacting protein 1 (MAP3K7IP1), mRNA.	activation of MAPKKK [0000185]	CGEN_HUMAN_LIB2_6010302168_0	Hs.31472	CATCTCTGTTCTGCAGGTGAGAGGATTTAAAGTCAGTCACAAAGGCTTGGGAACAAAAGG
AB040917	-0.220364	1.2	19	44489536	LRFN1	Homo sapiens mRNA for KIAA1484 protein, partial cds.	microtubule-based movement [0007018]	CGEN_HUMAN_LIB2_6010303313_0	Hs.97860	CCCTCGTTTGTCTCTATCCCGCCCTCTTGTCGTCTCTCTGTAGTGCCTGTCTTTCCCTAT
NM_022830	-0.220337	1.2	11	62100997	RBM21	Homo sapiens hypothetical protein FLJ22347 (FLJ22347), mRNA.	gametogenesis [0007276]	CGEN_HUMAN_LIB2_6010306450_0	Hs.106004	CCCTTCTCAGTAACTACGCCCTGACCTTGCTGGTGATCTATTTTCTTCAGACCAGGGACC
BC015776	-0.22014	1.2	19	47332813	-	Homo sapiens, clone IMAGE:4852110, mRNA.	Unknown [-]	CGEN_HUMAN_LIB2_6010314826_0	Hs.124340	CTTCGAGTCAGTTTCTTGATATTCGGCAATGCACTGGACTCCTGATCCCATCAGCTCCTG
AL833267	-0.219775	1.2	15	39905615	MAPKBP1	Homo sapiens mRNA; cDNA DKFZp451I0110 (from clone DKFZp451I0110).	phosphoenolpyruvate-dependent sugar phosphotransferase system [0009401]	CGEN_HUMAN_LIB2_6010304628_0	Hs.259729	TTGAGCCAGCTGTGGGATGTTGCTGCAGGACAGTAAGCCCTCACCTGGGCAAACATGAAG
NM_024778	-0.218858	1.2	23	117933513	RNF127	Homo sapiens hypothetical protein FLJ22612 (FLJ22612), mRNA.	ATP-dependent proteolysis [0006510]	CGEN_HUMAN_LIB2_6010309261_0	Hs.144266	TCATATCCCGAAACCAAAACTAGTGAGTGGATTGCCGAAGAGGAGCTCCCACCTTCCCCA
NM_000726	0.218713	1.2	2	152554439	CACNB4	Homo sapiens calcium channel, voltage-dependent, beta 4 subunit (CACNB4), mRNA.	calcium ion transport [0006816]	CGEN_HUMAN_LIB2_6010305217_0	Hs.21903	CTTCTTCAAGTCTTGGAGAAATGGTATCTGGGACATTCCGAGCAACTCCCACATCAACAG
NM_014271	-0.218669	1.2	23	29733986	IL1RAPL1	Homo sapiens interleukin 1 receptor accessory protein-like 1 (IL1RAPL1), mRNA.	signal transduction [0007165]	CGEN_HUMAN_LIB2_6010301032_0	Hs.241385	AATCTATCCGATGGGACAAGGAGCACCGGATTCTTTCTCGGGTTCTGCCTAGCATCAACT
D86982	-0.218579	1.2	6	35165301	ANKS1	Human mRNA for KIAA0229 gene, partial cds.	intracellular signaling cascade [0007242]	CGEN_HUMAN_LIB2_6010302128_0	Hs.20060	TGATTGGGGCTCATTTTGATTCTCTGAATTATCGGTTTGACGGTTACACTTGGCTGCTGG
NM_017916	-0.218578	1.2	19	54645852	FLJ20643	Homo sapiens hypothetical protein FLJ20643 (FLJ20643), mRNA.	metabolism [0008152]	CGEN_HUMAN_LIB2_6010307146_0	Hs.5245	AAGGAGCTCCAGCAAGCCCAGACAACCAGACCAGAATCGACACAAATCCAGCCTCAGCCT
NM_005759	-0.218424	1.2	2	204107246	ABI2	Homo sapiens abl-interactor 2 (ABI-2), mRNA.	negative regulation of cell proliferation [0008285]	CGEN_HUMAN_LIB2_6010304001_0	Hs.343575	TGAGTATAGTGATCCTTATGCTGAAGAGGACCCACCGTGGGCTCCACGTTCTTACTTGGA
NM_032303	-0.21823	1.2	9	112301296	HSDL2	Homo sapiens hypothetical protein MGC10940 (MGC10940), mRNA.	metabolism [0008152]	CGEN_HUMAN_LIB2_6010307132_0	Hs.47986	GCACGTGGTTTCTTGATCTGAAAAGCAAGGGTGGGAATGTCGGATATGGAGAGCCTTCTG
AL833392	-0.218184	1.2	9	127903252	C9orf90	Homo sapiens mRNA; cDNA DKFZp762G199 (from clone DKFZp762G199).	intracellular protein transport [0006886]	CGEN_HUMAN_LIB2_6010304944_0	Hs.373606	AGTGTGGCTGGATTAAGAGCAGCCTAGCAGCTTGGGCACCTCCACTCTGTGCGGTCTGAT
NM_005552	-0.218058	1.2	14	103215536	KNS2	Homo sapiens kinesin 2 60/70kDa (KNS2), mRNA.	microtubule-based process [0007017]	CGEN_HUMAN_LIB2_6010303206_0	Hs.20107	GAAGCGCAGGAGCCGTGAGAGCCTCAACGTGGACGTGGTCAAGTACGAGAGTGGCCCTGA
NM_016061	0.217675	1.2	2	30293587	YPEL5	Homo sapiens yippee protein (CGI-127), mRNA.	Unknown [-]	CGEN_HUMAN_LIB2_6010321203_0	Hs.184542	TTTTACCCTATGTTTACATCTTGAGGCAGCAGAGTCTGTCTGCAGCTATGTGGTGAGCTA
AK000569	-0.217447	1.2	19	40127581	ZNF30	Homo sapiens cDNA FLJ20562 fis, clone KAT11992.	regulation of transcription\, DNA-dependent [0006355]	CGEN_HUMAN_LIB2_6010310973_0	Hs.107444	AAGAGTCTGAGGAGTGTGGGAAGTGCTTCGTGTGTGGCTCAAACATTGTTGAACATCGGG
NM_021012	-0.217105	1.2	17	21260926	KCNJ12	Homo sapiens potassium inwardly-rectifying channel, subfamily J, member 12 (KCNJ12), mRNA.	potassium ion transport [0006813]	CGEN_HUMAN_LIB2_6010305304_0	Hs.2363	ACTTGGGGAGAAACACCGGGTTTCAGCTTTCTTGACCTTAGCTTGGGTGAGACTGTTTAC
NM_025061	-0.216979	1.2	19	7872415	FLJ23420	Homo sapiens hypothetical protein FLJ23420 (FLJ23420), mRNA.	FGF receptor signaling pathway [0008543]	CGEN_HUMAN_LIB2_6010301241_0	Hs.287740	GTAGTTCTGGTGCAGGTAAGTGGCCCTGAGACAGTATGTTGGGAAATGCTGACGTAAAGG
NM_018846	-0.216681	1.2	7	22936644	KLHL7	Homo sapiens SBBI26 protein (SBBI26), mRNA.	intracellular protein transport [0006886]	CGEN_HUMAN_LIB2_6010304935_0	Hs.26481	GTGTGACGTGATCCTCATGGTCCAGGAAAGAAAGATACCTGCTCATCGTGTTGTTCTTGC
NM_016125	-0.216653	1.2	17	55395017	LOC51136	Homo sapiens PTD016 protein (LOC51136), mRNA.	Unknown [-]	CGEN_HUMAN_LIB2_6010324603_0	Hs.30154	TGGTAGTAGCTCCTTCTCAGAATTCCGCTATCTCTTCAAGTGGCTGCAAAAAAGTCTTCC
NM_022041	-0.216544	1.2	16	79970596	GAN	Homo sapiens giant axonal neuropathy (gigaxonin) (GAN), mRNA.	Unknown [-]	CGEN_HUMAN_LIB2_6010321753_0	Hs.112569	TTGTTTTGTGTACCAGTCAGCTGTTGTCTGCACATTTTCGTAGTGACAGTGTGGAGATCT
NM_016272	-0.216402	1.2	22	40157912	TOB2	Homo sapiens transducer of ERBB2, 2 (TOB2), mRNA.	oogenesis [0007292]	CGEN_HUMAN_LIB2_6010306462_0	Hs.4994	CTAGCTGTTGGTCACCACCAGCTTTCTGCATATTTTCTCACGGTGCCTCTCATTTCCCAG
NM_002270	-0.216395	1.2	5	72225208	TNPO1	Homo sapiens karyopherin (importin) beta 2 (KPNB2), transcript variant 1, mRNA.	protein-nucleus import\, docking [0000059]	CGEN_HUMAN_LIB2_6010304774_0	Hs.168075	CCAGAAGTTCGACAGAGTTCTTTTGCCCTGTTAGGTGACCTCACAAAAGCTTGCTTTCAG
NM_001724	0.21629	1.2	7	133821518	BPGM	Homo sapiens 2,3-bisphosphoglycerate mutase (BPGM), mRNA.	metabolism [0008152]	CGEN_HUMAN_LIB2_6010307186_0	Hs.198365	TAATTAAGGCCAGAGGCCCATTAGTTGAGAAAGTCACAGATATATTTCTCCAAGAAAGCC
NM_025176	-0.216282	1.2	20	25381976	KIAA0980	Homo sapiens KIAA0980 protein (KIAA0980), mRNA.	amino acid activation [0006418]	CGEN_HUMAN_LIB2_6010308168_0	Hs.227743	CACTGTGCTGCCTTAGATTCCGTGGGTCATGAGCCATGAGTCCTGGGACATCTGAGGATT
NM_013957	-0.216062	1.2	8	32737407	NRG1	Homo sapiens neuregulin 1 (NRG1), transcript variant HRG-beta2, mRNA.	cell differentiation [0030154]	CGEN_HUMAN_LIB2_6010302524_0	Hs.172816	CTTCCTCAGGCATGCCAGAGAAACCCCTGATTCCTACCGAGACTCTCCTCATAGTGAAAG
NM_053045	-0.215934	1.2	9	137374749	MGC14327	Homo sapiens hypothetical protein MGC14327 (MGC14327), mRNA.	cell adhesion [0007155]	CGEN_HUMAN_LIB2_6010300114_0	Hs.231029	GATCTATCACATGTAAACGAGCTTGTATCTCCTTCCCTGTGCCACGAGAGAGATTGGCTT
NM_017948	-0.215914	1.2	9	92141778	NOL8	Homo sapiens hypothetical protein FLJ20736 (FLJ20736), mRNA.	carbohydrate metabolism [0005975]	CGEN_HUMAN_LIB2_6010308590_0	Hs.48712	AACAGTGAAACCTGGAAAGATTGTCTGGCAGGAAGACCCTCGTTTACAAGACAGCAGTTC
NM_025155	-0.215621	1.2	11	73298194	FLJ11848	Homo sapiens hypothetical protein FLJ11848 (FLJ11848), mRNA.	G-protein coupled receptor protein signaling pathway [0007186]	CGEN_HUMAN_LIB2_6010301253_0	Hs.289031	GAGTCCTTGCAGATTGTGGTTCTTCTATCAATGGAGTGGCGGTGGGTGCTGCTGACAACT
BC034976	0.215224	1.2	5	101736983	SLCO6A1	Homo sapiens, Similar to testis-specific transporter TST1, clone MGC:26949 IMAGE:4820512, mRNA, complete cds.	transport [0006810]	CGEN_HUMAN_LIB2_6010304144_0	Hs.388874	CAAACGTCGTCTAAATGAGAACACTGACTTCCCAGATGTAACTGTGAAGAATCCAAAAGT
NM_002866	-0.21511	1.2	19	18174486	RAB3A	Homo sapiens RAB3A, member RAS oncogene family (RAB3A), mRNA.	small GTPase mediated signal transduction [0007264]	CGEN_HUMAN_LIB2_6010302266_0	Hs.27744	ATCCGCCACAGACTCGCGCTATGGGCAGAAGGAGTCCTCGGATCAGAACTTCGACTACAT
NM_004774	0.21469	1.2	17	34816509	PPARBP	Homo sapiens PPAR binding protein (PPARBP), mRNA.	regulation of transcription\, DNA-dependent [0006355]	CGEN_HUMAN_LIB2_6010311933_0	Hs.15589	GGCTTATATGGTGGTAGGGAGCTTATAGCTTGTGCTAATACTGTAGCATCAAGCCCAAGC
NM_052897	0.214392	1.2	12	56206764	MBD6	Homo sapiens KIAA1887 protein (KIAA1887), mRNA.	cell growth and/or maintenance [0008151]	CGEN_HUMAN_LIB2_6010302676_0	Hs.348428	TGAGCAGGGCCTGGCACTGAGTGGAGCTGGCTTCCCTGGGATGCTTGGGGCCTTGCCTCT
AB033050	-0.213968	1.2	10	80745083	RAI17	Homo sapiens mRNA for KIAA1224 protein, partial cds.	transcription\, DNA-dependent [0006351]	CGEN_HUMAN_LIB2_6010312345_0	Hs.7252	CCCCAGGTTGTGACAGGTGCAGGTAGACAACGCCCATAAACAGAGATGGTCCTGAACTCT
NM_006855	-0.213499	1.2	22	37188720	KDELR3	Homo sapiens KDEL (Lys-Asp-Glu-Leu) endoplasmic reticulum protein retention receptor 3 (KDELR3), transcript variant 1, mRNA.	intracellular protein transport [0006886]	CGEN_HUMAN_LIB2_6010304866_0	Hs.250696	ACGACTGACTGGCTGGACCATGAACGTGTTCCGAATCCTCGGCGACCTGAGCCACCTCCT
NM_144605	-0.213085	1.2	16	4773485	FLJ25410	Homo sapiens hypothetical protein FLJ25410 (FLJ25410), mRNA.	DNA topological change [0006265]	CGEN_HUMAN_LIB2_6010303792_0	Hs.126780	AGGACCCACTGCATCGACGTCTACCCCCAGATGTGCTTTGACGAGGACATCAATGACAAA
NM_144588	0.212901	1.2	10	99502831	ZFYVE27	Homo sapiens hypothetical protein FLJ32919 (FLJ32919), mRNA.	protein amino acid dephosphorylation [0006470]	CGEN_HUMAN_LIB2_6010312583_0	Hs.293224	TGCAGGACAACGGGTTCCTGAGCAAGAATGAGGTGCTGCGCAGCAAGGTGTCTCGGCTCA
NM_013342	-0.212316	1.2	19	59309791	TFPT	Homo sapiens TCF3 (E2A) fusion partner (in childhood Leukemia) (TFPT), mRNA.	cell growth and/or maintenance [0008151]	CGEN_HUMAN_LIB2_6010302696_0	Hs.233765	AGGCTCAGAGTTGGCGTTGCCTCCCCTATTTGGTGGCCACATCCTGGAGAGCGAGCTGGA
NM_022039	0.21169	1.2	10	103426124	FBXW4	Homo sapiens split hand/foot malformation (ectrodactyly) type 3 (SHFM3), mRNA.	protein modification [0006464]	CGEN_HUMAN_LIB2_6010313304_0	Hs.24307	GATGACCAGTGTCCCAGTGAAGGAACGAGTGAAGGTGTCTCAGAACTGGAGACTGGGGCG
NM_005356	-0.210332	1.2	1	32420604	LCK	Homo sapiens lymphocyte-specific protein tyrosine kinase (LCK), mRNA.	protein amino acid phosphorylation [0006468]	CGEN_HUMAN_LIB2_6010313078_0	Hs.1765	CATGTGTAGCCTGTGCATGTATGTCTTGGACACTGTACAAGGTACCCCTTTCTGGCTCTC
NM_152365	0.210251	1.2	1	26962215	FLJ34633	Homo sapiens hypothetical protein FLJ34633 (FLJ34633), mRNA.	Unknown [-]	CGEN_HUMAN_LIB2_6010323015_0	Hs.188881	TGACAGAGCTGTTCAGCGTACACCAGATCGATGAGCTGGCCAAGTGCACATCAGACACTG
AL109682	-0.210201	1.2	15	79070795	LOC145678	Homo sapiens mRNA full length insert cDNA clone EUROIMAGE 35394.	Unknown [-]	CGEN_HUMAN_LIB2_6010319825_0	Hs.23777	TTGCACTGGTCCTAAGAGTGAAGGAAAGCAGGCGTAGTTGCCTACTCAACCTCCACTTTA
NM_145342	-0.210163	1.2	6	149741930	MAP3K7IP2	Homo sapiens mitogen-activated protein kinase kinase kinase 7 interacting protein 2 (MAP3K7IP2), transcript variant 2, mRNA.	cell growth and/or maintenance [0008151]	CGEN_HUMAN_LIB2_6010302600_0	Hs.109727	GGAGATGAACAGGTCATGCGGAATCAGCCCACACTCTTCATATCCACAAACTCTGGAGCA
NM_012397	-0.209963	1.2	18	59413258	SERPINB13	Homo sapiens serine (or cysteine) proteinase inhibitor, clade B (ovalbumin), member 13 (SERPINB13), mRNA.	regulation of proteolysis and peptidolysis [0030162]	CGEN_HUMAN_LIB2_6010309403_0	Hs.241407	GTACAGATGATGACACAGAGCCATTCCTTTAGCTTCACTTTCCTGGAGGACTTGCAGGCC
NM_005455	0.209758	1.2	1	71248563	ZNF265	Homo sapiens zinc finger protein 265 (ZNF265), mRNA.	RNA splicing [0008380]	CGEN_HUMAN_LIB2_6010310640_0	Hs.194718	TCTAATAGACGAAGTCGCTCAAAGTCTCGATCTTCACATTCACGATCTTCATCACGCTCA
NM_024342	0.209701	1.2	19	52199311	GRLF1	Homo sapiens glucocorticoid receptor DNA binding factor 1 (GRLF1), transcript variant 1, mRNA.	small GTPase mediated signal transduction [0007264]	CGEN_HUMAN_LIB2_6010302257_0	Hs.102548	CTCCCTCCCTCGGAGGACATCGTCTGTGTCCAGGTCAGAAAGTGGCCCAGGAAGGGGGCA
NM_018179	0.20942	1.2	12	14505186	ATF7IP	Homo sapiens activating transcription factor 7 interacting protein (ATF7IP), mRNA.	negative regulation of transcription from Pol II promoter [0000122]	CGEN_HUMAN_LIB2_6010310730_0	Hs.118793	AGCCACAAGGACTTCTTTACCCACAGTGGGCCCATCAGGACTCTATAGTCCATCAACTAA
NM_003006	-0.209083	1.2	12	107520268	SELPLG	Homo sapiens selectin P ligand (SELPLG), mRNA.	cell adhesion [0007155]	CGEN_HUMAN_LIB2_6010300322_0	Hs.79283	CCTGGAACCCCTGAGTCTACCACTGTGGAGCCTGCTGCAAGGCGTTCTACTGGCCTGGAT
NM_022767	-0.209062	1.2	15	86976355	FLJ12484	Homo sapiens hypothetical protein FLJ12484 (FLJ12484), mRNA.	cell proliferation [0008283]	CGEN_HUMAN_LIB2_6010303631_0	Hs.37747	AAAAGTCGGTAGCTGATGTCAAACTCAATTGAGCAGTAGCTTTGATCCCTTGGTCTGGGG
NM_012181	-0.208808	1.2	19	18511365	FKBP8	Homo sapiens FK506 binding protein 8, 38kDa (FKBP8), mRNA.	intracellular signaling cascade [0007242]	CGEN_HUMAN_LIB2_6010302002_0	Hs.173464	TGGCACACGGGTGCAGGAGGAGCCGGAGCTGGTGTTCACTCTGGGTGACTGTGACGTCAT
NM_014635	-0.20849	1.2	2	108545071	GCC2	Homo sapiens KIAA0336 gene product (KIAA0336), mRNA.	chromosome segregation [0007059]	CGEN_HUMAN_LIB2_6010303715_0	Hs.278671	GTGCCAGATTGAAGCATCAGCTAAGGAACATGAAGCAGAGATAAATAAGTTGAACGAGCT
NM_025153	-0.208022	1.2	5	159992336	-	Homo sapiens hypothetical protein FLJ21477 (FLJ21477), mRNA.	cation transport [0006812]	CGEN_HUMAN_LIB2_6010305167_0	Hs.288983	TAAGCAGCTGTATCCCCTTTGCCATGGTGATAGCAGACCATTCACATGGGAGCTTCTGGT
NM_005510	0.207899	1.2	6	32047731	DOM3Z	Homo sapiens dom-3 homolog Z (C. elegans) (DOM3Z) transcript variant 2, mRNA.	Unknown [-]	CGEN_HUMAN_LIB2_6010314230_0	Hs.153299	ATGATTGCATCATCGAAAGCAGAAAACCACTTTTGCATCCTTCGGCCTCTGGCGTGCCTG
NM_004855	-0.207833	1.2	15	53434811	PIGB	Homo sapiens phosphatidylinositol glycan, class B (PIGB), mRNA.	GPI anchor biosynthesis [0006506]	CGEN_HUMAN_LIB2_6010307809_0	Hs.247118	AAGAACTGCTGTTTTCTTCCACACTCACTTGCCAGAGGGTCGAATTGGAAGTCACATATA
AK025552	-0.207526	1.2	15	71661760	SDFR1	Homo sapiens cDNA: FLJ21899 fis, clone HEP03467.	Unknown [-]	CGEN_HUMAN_LIB2_6010320917_0	Hs.306815	TTCTTGCTTCTGTCTTGACTGATCTCATATTCCTTCTTGGGCATAGCTCTTGGCAAGCAG
Z83934	0.207501	1.2	5	80746741	-	H.sapiens mRNA; clone CD 43T7.	Unknown [-]	CGEN_HUMAN_LIB2_6010314866_0	-	AGTATGGGAGGGAGTAATCCAGTATGGGGGACAAGGTTGCCATATATTTGCCAAAAGTAG
NM_138474	0.207463	1.2	13	19516847	-	Homo sapiens hypothetical protein BC008631 (LOC144845), mRNA.	Unknown [-]	CGEN_HUMAN_LIB2_6010321260_0	Hs.334913	TGGAAAACCATCTCAATGCTGAAACTTCATTGTGGGTACAGTTGTAAAGCATGTGAAGAC
NM_003792	-0.207094	1.2	9	137033653	EDF1	Homo sapiens endothelial differentiation-related factor 1 (EDF1), transcript variant alpha, mRNA.	regulation of transcription\, DNA-dependent [0006355]	CGEN_HUMAN_LIB2_6010311258_0	Hs.174050	TTCTATTACCAAGAACACGGCCAAGCTGGACCGGGAGACAGAGGAGCTGCACCATGACAG
NM_006809	0.206785	1.2	20	43004464	TOMM34	Homo sapiens translocase of outer mitochondrial membrane 34 (TOMM34), mRNA.	Unknown [-]	CGEN_HUMAN_LIB2_6010328193_0	Hs.76927	TTCTGCAGAGAGGCACCTAAGCTGTTTAAAGAGCCCAGTGATTGTGGCTGCTCCTCCTAG
NM_022727	0.206717	1.2	22	18477457	HTF9C	Homo sapiens HpaII tiny fragments locus 9C (HTF9C), mRNA.	protein amino acid phosphorylation [0006468]	CGEN_HUMAN_LIB2_6010313156_0	Hs.63609	TCGTAATAAGTGTGAGTTTCTGGTTGGCGTCGGGGTGGATGGGGAGGATAACACCGTGGG
AK023198	-0.206524	1.2	8	54301134	-	Homo sapiens cDNA FLJ13136 fis, clone NT2RP3003139.	Unknown [-]	CGEN_HUMAN_LIB2_6010319785_0	Hs.106795	CATCTAGTCCTGGGATGAAATACGATGACTCATGCAAATTCAGGGAGCACACTGGCTGAC
NM_000554	-0.206381	1.2	19	53034894	#N/A	Homo sapiens cone-rod homeobox (CRX), mRNA.	regulation of transcription\, DNA-dependent [0006355]	CGEN_HUMAN_LIB2_6010310832_0	Hs.249186	TATCAGGCCAGAGCTATGGCGCCTACAGCCCCGTGGATAGCTTGGAATTCAAGGACCCCA
NM_018217	-0.205459	1.2	20	33177757	C20orf31	Homo sapiens chromosome 20 open reading frame 31 (C20orf31), mRNA.	N-linked glycosylation [0006487]	CGEN_HUMAN_LIB2_6010308338_0	Hs.93871	TACACCCGCTTCGATGACTGGTACCTGTGGGTTCAGATGTACAAGGGGACTGTGTCCATG
NM_018946	-0.205383	1.2	9	97902736	NANS	Homo sapiens N-acetylneuraminic acid synthase (sialic acid synthase) (NANS), mRNA.	carbohydrate biosynthesis [0016051]	CGEN_HUMAN_LIB2_6010307679_0	Hs.274424	CACAAACGACATCTGGAGTTCAGCCATGACCAGTACAGGGAGCTGCAGAGGTACGCCGAG
NM_144617	-0.20495	1.2	19	40937872	HSPB6	Homo sapiens hypothetical protein FLJ32389 (FLJ32389), mRNA.	response to heat [0009408]	CGEN_HUMAN_LIB2_6010313654_0	Hs.351558	CTCTACTTCCTTCTGAGTCCTCTACAAAGACATCCGGGTACTACATTTCCATCCCTTCCC
NM_138785	-0.204558	1.2	6	150076628	C6orf72	Homo sapiens hypothetical protein BC014320 (LOC116254), mRNA.	Unknown [-]	CGEN_HUMAN_LIB2_6010322497_0	Hs.240767	CAAACTATACCCTCCCTTTGGAAGAAAGCATGCTCTACTCTATTTCTCGAGACAGTGACA
NM_006684	0.204163	1.2	1	193615305	CFHL4	Homo sapiens complement factor H-related 4 (FHR-4), mRNA.	regulation of transcription\, DNA-dependent [0006355]	CGEN_HUMAN_LIB2_6010311024_0	Hs.194776	GAGAATTCCAGAGCCAAGAGTAATGGCATGCGGTTTAAGCTCCATGACACATTGGACTAC
NM_003649	-0.204108	1.2	6	110820907	DDO	Homo sapiens D-aspartate oxidase (DDO), transcript variant 1, mRNA.	electron transport [0006118]	CGEN_HUMAN_LIB2_6010309520_0	Hs.174441	TGTCCCCGGATGCAGAAAATAGCAGAGAGATTCTTTCCCGATGCTGTGCTCTGGAGCCCT
NM_001676	-0.204049	1.2	13	24183678	ATP12A	Homo sapiens ATPase, H+/K+ transporting, nongastric, alpha polypeptide (ATP12A), mRNA.	physiological processes [0007582]	CGEN_HUMAN_LIB2_6010306736_0	Hs.1165	TGTCTCTCAGCAGCACGTTGGGGCACACTTGTTCATCTTCTGACCGTTTGCTGGGCTATT
AF116636	-0.203786	1.2	14	23478111	-	Homo sapiens PRO1488 mRNA, complete cds.	Unknown [-]	CGEN_HUMAN_LIB2_6010315530_0	Hs.44404	GTGGCAGAGAACCTTCCTGAAAGGCAGTCCTGTGTAATGGTGTCCATTTCATCACACCCT
NM_032661	0.203493	1.2	12	119623780	-	Homo sapiens hypothetical protein MGC5139 (MGC5139), mRNA.	development [0007275]	CGEN_HUMAN_LIB2_6010306023_0	Hs.127610	TGCACGAGGATTCCTGTGGCATCAGGTGCTGCTGTACCTGGTGTAGGAGCCTAATCATTG
NM_004447	0.203413	1.2	12	15664748	EPS8	Homo sapiens epidermal growth factor receptor pathway substrate 8 (EPS8), mRNA.	cellular process [0009987]	CGEN_HUMAN_LIB2_6010300004_0	Hs.2132	GCGAAAGAGGTCATGTCTTCTCAAAATCTAGCAAAGGAAGTAGTCTGCATTGGTGTGCAT
NM_007269	-0.202945	1.2	1	109062138	STXBP3	Homo sapiens syntaxin binding protein 3 (STXBP3), mRNA.	protein secretion [0009306]	CGEN_HUMAN_LIB2_6010314054_0	Hs.8813	GGAGGGATCACATACTCTGAAGTGCGTTGTGCTTATGAAGTTTCTCAGGCACATAAATCC
NM_014157	-0.202882	1.2	16	56874588	HSPC065	Homo sapiens HSPC065 protein (HSPC065), mRNA.	transport [0006810]	CGEN_HUMAN_LIB2_6010304064_0	Hs.11614	GGGAAACCCATAGGCAGATTCTGAACCTGGTGGTTGATTCTACATGTGGGAATTGTGGCT
NM_139265	-0.202013	1.2	15	39979337	EHD4	Homo sapiens EH-domain containing 4 (EHD4), mRNA.	endosome transport [0016197]	CGEN_HUMAN_LIB2_6010303357_0	Hs.55058	CACAACCTTTATTAACCCCTGGCAAAACTTCCCGTTTGCATGTCAAATCACATTGAAGCC
NM_003412	-0.201801	1.2	3	148614965	ZIC1	Homo sapiens Zic family member 1 (odd-paired homolog, Drosophila) (ZIC1), mRNA.	brain development [0007420]	CGEN_HUMAN_LIB2_6010306344_0	Hs.41154	GGCTAGAAGAACTCGTATGTACACTTTAGTTTCCAGAACTGTTTGGTAACCTTTCGTACC
NM_014982	-0.201705	1.2	14	70645988	PCNX	Homo sapiens pecanex homolog (Drosophila) (PCNX), mRNA.	neurogenesis [0007399]	CGEN_HUMAN_LIB2_6010306261_0	Hs.55947	GATGAAGGAATCCGGTTAAAAGCTGGGAGAAATAGCTGGAAAGACTGGAGTCCGCAGGAG
NM_020680	-0.201527	1.1	11	65060105	SCYL1	Homo sapiens SCY1-like 1 (S. cerevisiae) (SCYL1), mRNA.	protein amino acid phosphorylation [0006468]	CGEN_HUMAN_LIB2_6010312978_0	Hs.238839	TACTCAATGAACGACTGTGCCCAGAAGATCCTGCCTGTGCTCTGCGGTCTCACTGTAGAT
BC028708	-0.201423	1.1	20	20156942	C20orf26	Homo sapiens, chromosome 20 open reading frame 26, clone MGC:26982 IMAGE:4825941, mRNA, complete cds.	metabolism [0008152]	CGEN_HUMAN_LIB2_6010307259_0	Hs.302122	AAATTACTGTCAATGCCAAGATCATTGTGGTTGGTGCATCCAGTGTTGGAATTTCCTTCC
BC036925	-0.201225	1.1	11	46581569	FLJ32675	Homo sapiens, clone MGC:46493 IMAGE:5225925, mRNA, complete cds.	lipid catabolism [0016042]	CGEN_HUMAN_LIB2_6010308693_0	Hs.127403	CCCAGGAGTTGTGACAGACTTTCCTCCTCATCACCTTTTACACAGTTCCATCATCTAGCA
NM_003076	0.201116	1.1	12	48780549	SMARCD1	Homo sapiens SWI/SNF related, matrix associated, actin dependent regulator of chromatin, subfamily d, member 1 (SMARCD1), transcript variant 1, mRNA.	chromatin modeling [0006338]	CGEN_HUMAN_LIB2_6010303592_0	Hs.79335	CATGAGAAGGAAGCTCAGTACTTCCCACAGTGTCCCTGTTGATAACTGTTTTTATTAACT
NM_014815	-0.201071	1.1	17	35435983	THRAP4	Homo sapiens thyroid hormone receptor-associated protein (100 kDa) (TRAP100), mRNA.	regulation of transcription\, DNA-dependent [0006355]	CGEN_HUMAN_LIB2_6010311162_0	Hs.23106	CCACGTCCGGATGCTGGGGCTGGATGAGCGTGAGAAGTCGCTGCAGATGATCCGCCAGCT
NM_005015	-0.200865	1.1	14	22307039	OXA1L	Homo sapiens oxidase (cytochrome c) assembly 1-like (OXA1L), mRNA.	signal transduction [0007165]	CGEN_HUMAN_LIB2_6010300854_0	Hs.151134	CTCACCCACAGCAGTACCTGAGGTGGCTTCTGGAGAGACTGCAGATGTAGTCCAAACTGC
BC007609	-0.199935	1.1	1	23579561	E2F2	Homo sapiens, Similar to hypothetical protein PRO1722, clone MGC:15692 IMAGE:3351479, mRNA, complete cds.	lipid metabolism [0006629]	CGEN_HUMAN_LIB2_6010309948_0	Hs.231444	AATACTGAAGTCTGGAATGTAAGCTCATGCCCTAGAGGCCTCTCCATATGGCTGGTCAGG
NM_080664	0.199668	1.1	14	30987118	C14orf126	Homo sapiens similar to RIKEN cDNA 4930578F06 gene (MGC9912), mRNA.	Unknown [-]	CGEN_HUMAN_LIB2_6010316056_0	Hs.33718	CTAGGGTTGTAGTGGAACATGGCACTTATGGGAACAGGCAGGTGTTAAAGCTGGACACCA
NM_024773	0.199189	1.1	16	27133771	FLJ13798	Homo sapiens hypothetical protein FLJ13798 (FLJ13798), mRNA.	protein modification [0006464]	CGEN_HUMAN_LIB2_6010313334_0	Hs.141634	GAATGGTCCCAGACCCTCATGACGGTCAACGAGTTCATCAGCAAATACATCGTGAATGAG
AL080060	-0.199034	1.1	9	548032	-	Homo sapiens mRNA; cDNA DKFZp564H172 (from clone DKFZp564H172).	Unknown [-]	CGEN_HUMAN_LIB2_6010326438_0	-	CTCTCACAGCATCTGACTAATCCGATCTTCACTCCTGGGTTCCTTGACATTCCTACCATT
NM_004473	-0.198425	1.1	9	97698401	FOXE1	Homo sapiens forkhead box E1 (thyroid transcription factor 2) (FOXE1), mRNA.	regulation of transcription\, DNA-dependent [0006355]	CGEN_HUMAN_LIB2_6010312121_0	Hs.159234	GACTGCACTATCCTGTTCACGAAGACATGTGAACTTGGTTCAGTCCAAATGGGGATTTGT
BC028735	0.198391	1.1	7	149002580	LOC401431	Homo sapiens, hypothetical gene LOC155065, clone MGC:33529 IMAGE:4820675, mRNA, complete cds.	Unknown [-]	CGEN_HUMAN_LIB2_6010326451_0	Hs.351612	CAGGAGCTAGGCCTCAAGGAGCGCTGTTGAGTGACAGGTCTGATGCAGTAGCTTTTACTA
NM_016505	-0.198147	1.1	1	31506484	PS1D	Homo sapiens putative S1 RNA binding domain protein (PS1D), mRNA.	mRNA splicing [0006371]	CGEN_HUMAN_LIB2_6010310524_0	Hs.54971	GACTGTTGTGGAGGTGAGTTCGGCTGTAGTTAGAGTGATTGGACCCTTCCTATTGGTCTG
NM_032193	-0.198145	1.1	11	65243733	AYP1	Homo sapiens hypothetical protein FLJ20974 (FLJ20974), mRNA.	protein biosynthesis [0006412]	CGEN_HUMAN_LIB2_6010307993_0	Hs.334800	CAGCAGTAAACCAGCTCTTTGGAACCGATTCCATCACCCCAATAAAGGAGCTCTTCACAG
NM_017899	-0.197766	1.1	12	115939491	TSC	Homo sapiens hypothetical protein FLJ20607 (TSC), mRNA.	sodium ion homeostasis [0006883]	CGEN_HUMAN_LIB2_6010302888_0	Hs.18791	ATAGCCAAGGCTCGTCTGCGCACCTTGTGTCTTGTAGGGTATGGTATGTGGGACTTCGCT
NM_003826	-0.197454	1.1	18	10538310	NAPG	Homo sapiens N-ethylmaleimide-sensitive factor attachment protein, gamma (NAPG), mRNA.	membrane fusion [0006944]	CGEN_HUMAN_LIB2_6010305804_0	Hs.7181	AGTCTTAGTTCATCTACACAGAAATGACTATGTAGCTGCAGAAAGATGTGTCCGGGAGAG
AK023017	-0.197342	1.1	19	61866693	BC37295_3	Homo sapiens cDNA FLJ12955 fis, clone NT2RP2005496, moderately similar to ZINC FINGER PROTEIN 135.	regulation of transcription\, DNA-dependent [0006355]	CGEN_HUMAN_LIB2_6010311048_0	-	TCCTTTCCAACCTCACAATGCTATGGGGGAGATACTGTGTTATCCCCGACGCTTCCTGTG
BC035383	-0.197317	1.1	2	84431972	-	Homo sapiens, clone IMAGE:4825318, mRNA.	Unknown [-]	CGEN_HUMAN_LIB2_6010316233_0	Hs.160471	TTATCCTGCCCATGGAATAAGGGAGCTTGGGTGTTTGCATGCCAGTCTTGCAGAGTCCTT
AK098597	0.196662	1.1	4	41941829	-	Homo sapiens cDNA FLJ25731 fis, clone TST05584.	Unknown [-]	CGEN_HUMAN_LIB2_6010316407_0	Hs.98626	TTGTAACTACCTAGGCAGTCGGGGTAGGGAATCCTCCTTGGGGAAGTACCCTTTGTAAGG
NM_003608	-0.196284	1.1	14	87547507	GPR65	Homo sapiens G protein-coupled receptor 65 (GPR65), mRNA.	G-protein coupled receptor protein signaling pathway [0007186]	CGEN_HUMAN_LIB2_6010301281_0	Hs.131924	CGTGTACAGGCTATGCAATACCTTTGGTCACCATCCTGATCTGCAACCGGAAAGTCTACC
NM_003164	-0.196198	1.1	11	62351609	STX5A	Homo sapiens syntaxin 5A (STX5A), mRNA.	intracellular protein transport [0006886]	CGEN_HUMAN_LIB2_6010304858_0	Hs.302300	GACAAATAAGCCAGCTTTGCGTGCTGTCCGACAACGCAGTGAATTCACCCTCATGGCCAA
NM_006259	-0.196058	1.1	4	82367432	PRKG2	Homo sapiens protein kinase, cGMP-dependent, type II (PRKG2), mRNA.	signal transduction [0007165]	CGEN_HUMAN_LIB2_6010301015_0	Hs.41749	CCTCTGACATGAGTCCAGGGAGAGGCAAGATTGAGCAATAGTCAGTGGCACCATTTCCTA
NM_003169	-0.195305	1.1	19	44657078	SUPT5H	Homo sapiens suppressor of Ty 5 homolog (S. cerevisiae) (SUPT5H), mRNA.	regulation of transcription\, DNA-dependent [0006355]	CGEN_HUMAN_LIB2_6010310916_0	Hs.70186	AGGCTCAGGCATCGAGCAGAACTCCAGCGACTGGGTAACCACTGACATTCAGGTGAAGGT
NM_012186	-0.194853	1.1	1	47595376	FOXE3	Homo sapiens forkhead box E3 (FOXE3), mRNA.	regulation of transcription\, DNA-dependent [0006355]	CGEN_HUMAN_LIB2_6010311241_0	Hs.112968	GACTGTACTTCATCAACCTTCTCTCATGTTTTTCCGACACTCCTGGGTCAGACTCCTGGG
NM_015987	0.194577	1.1	12	13033498	HEBP1	Homo sapiens heme binding protein 1 (HEBP1), mRNA.	Unknown [-]	CGEN_HUMAN_LIB2_6010327669_0	Hs.294133	GACAGATAAGCCTGTGGATGAGGCTCTACGGGAAGCAATGCCCAAGGTCGCAAAGTATGC
NM_152336	-0.19433	1.1	15	84640350	FLJ32310	Homo sapiens hypothetical protein FLJ32310 (FLJ32310), mRNA.	metabolism [0008152]	CGEN_HUMAN_LIB2_6010307113_0	Hs.350741	GGGCTTCTGTGCCTAAGTGCATATGTGCGACTGACCTGTTGACCTGTTACGAACTAGCTT
NM_003732	0.1942	1.1	5	139909194	EIF4EBP3	Homo sapiens eukaryotic translation initiation factor 4E binding protein 3 (EIF4EBP3), mRNA.	negative regulation of translation [0016478]	CGEN_HUMAN_LIB2_6010308378_0	Hs.375012	AGGGATAGGAGTGGGCAACTTGCCAAGCCCTTAACTCTACTTCCTCTTCAGTCTGTGGTA
NM_032490	-0.194028	1.1	14	92742963	C14orf142	Homo sapiens PNAS-127 protein (PNAS-127), mRNA.	Unknown [-]	CGEN_HUMAN_LIB2_6010319705_0	Hs.20142	CCAGATGAAGGACATGGTAACGGAATTATTCGACCCTCTGGTACAGGGGGAAGTGCAGCA
NM_003031	0.193865	1.1	16	46952889	SIAH1	Homo sapiens seven in absentia homolog 1 (Drosophila) (SIAH1), mRNA.	development [0007275]	CGEN_HUMAN_LIB2_6010306075_0	Hs.295923	TTCACAGAAAATAAGGCACCCATCTGTCTGCCAACCTAAAACTCTTTCGGTAGGTGGAAG
AI798947	-0.193241	1.1	5	179038311	-	we94f05.x1 Soares_NFL_T_GBC_S1 Homo sapiens cDNA clone IMAGE:2348769 3', mRNA sequence.	Unknown [-]	CGEN_HUMAN_LIB2_6010315657_0	Hs.157515	GGAACTGCTCATAGACATGCTGACTGAGACCATGGCGCGCATGCACTTGCTGGAGAAGCA
AB040883	0.192993	1.1	4	160149127	KIAA1450	Homo sapiens mRNA for KIAA1450 protein, partial cds.	small GTPase mediated signal transduction [0007264]	CGEN_HUMAN_LIB2_6010302300_0	Hs.83243	CTACTGCCCCACATACATGCCTGATCTTGTGCTTCATGGGACCGGCAGTGATGAGAAGCT
NM_172171	0.192966	1.1	10	75242545	CAMK2G	Homo sapiens calcium/calmodulin-dependent protein kinase (CaM kinase) II gamma (CAMK2G), transcript variant 1, mRNA.	protein amino acid phosphorylation [0006468]	CGEN_HUMAN_LIB2_6010313070_0	-	CAGCACGCAAATCCCTTCACCACAGGGTTTCGTTTTGCTGGCTTGAAGACAAATGGTCTT
BC012182	-0.192356	1.1	16	66433994	THAP11	Homo sapiens, clone MGC:20469 IMAGE:4554554, mRNA, complete cds.	spermatogenesis [0007283]	CGEN_HUMAN_LIB2_6010306545_0	Hs.82508	CAACAACTCGCACCGGGACAAGGCGCTGCACTTCTACACGTTTCCAAAGGACGCTGAGTT
S71606	-0.191876	1.1	7	94621044	-	pol {clone 52-052, endogenous retroviral transcript} [human, PBMC, mRNA Partial, 87 nt].	Unknown [-]	CGEN_HUMAN_LIB2_6010321061_0	-	CAAGCCTTGGCTAGATATTTGCAGGACCTAAGTCTTTATATGGGAGGGCATCTCCTACAG
NM_015004	-0.191445	1.1	3	45021851	EXOSC7	Homo sapiens KIAA0116 protein (KIAA0116), mRNA.	RNA processing [0006396]	CGEN_HUMAN_LIB2_6010310398_0	Hs.182877	CCTTATGACTGCATACGACTAAGTGTGGAGAATGTCCCCTGCATTGTCACTCTGTGCAAG
NM_005741	0.191188	1.1	16	3280232	ZNF263	Homo sapiens zinc finger protein 263 (ZNF263), mRNA.	regulation of transcription\, DNA-dependent [0006355]	CGEN_HUMAN_LIB2_6010310995_0	Hs.182528	TGAATGTTTGACTTGTGGGAAAAGCTTCCGGCAGGGCATGCACCTCACCAGACATCAGAG
NM_000946	-0.190916	1.1	12	55432305	PRIM1	Homo sapiens primase, polypeptide 1, 49kDa (PRIM1), mRNA.	nascent polypeptide association [0006444]	CGEN_HUMAN_LIB2_6010308472_0	Hs.82741	CGAGTTCCGCGCTCAATGGAGACGTTTGACCCCACCGAGCTGCCCGAGCTGCTTAAACTT
NM_017964	-0.190389	1.1	2	32357702	SLC30A6	Homo sapiens likely ortholog of mouse zinc transporter 6 (ZNT6), mRNA.	cation transport [0006812]	CGEN_HUMAN_LIB2_6010305145_0	-	GACTGCAGTGTGATGTGACCTTACCTTTATAAGAGCCACTTGATGGAGTAGATCTGTCAC
NM_017490	-0.189729	1.1	11	63424856	MARK2	Homo sapiens MAP/microtubule affinity-regulating kinase 2 (MARK2), transcript variant 1, mRNA.	protein amino acid phosphorylation [0006468]	CGEN_HUMAN_LIB2_6010312703_0	Hs.157199	TGGGTCACGAAGATGATGAACTAAAGCCTTACGTGGAGCCACTCCCTGACTACAAGGACC
BC037813	-0.189644	1.1	2	161531404	-	Homo sapiens, clone IMAGE:4798205, mRNA.	RNA dependent DNA replication [0006278]	CGEN_HUMAN_LIB2_6010303830_0	Hs.385479	CCTGAACTCCTCACCACGCATGTTTACCATATGCCCTGATACCAAGCCTTCTTTCTCATG
BG400849	0.18954	1.1	11	36462206	TRAF6	602464072F1 NIH_MGC_75 Homo sapiens cDNA clone IMAGE:4592488 5', mRNA sequence.	Unknown [-]	CGEN_HUMAN_LIB2_6010323740_0	Hs.296272	GCAGTGAAACCTCGGATGGCCTCCATCAGGTCAATACAACTGAATTGCTGGGCTGACTTA
NM_022464	0.188991	1.1	5	138406230	SIL1	Homo sapiens endoplasmic reticulum chaperone SIL1, homolog of yeast (SIL1), mRNA.	protein folding [0006457]	CGEN_HUMAN_LIB2_6010313254_0	Hs.297875	CACCTACACATCTCAGGATCTCAAGAGTGCACTGGCAAAATTCAAGGAGGGGGCAGAGAT
NM_153818	0.188305	1.1	1	2372382	PEX10	Homo sapiens peroxisome biogenesis factor 10 (PEX10), transcript variant 1, mRNA.	peroxisome organization and biogenesis [0007031]	CGEN_HUMAN_LIB2_6010303402_0	Hs.247220	AGGAGTACGTCAGCATCATCCAGGTGGACCCATCGCGGATACATGTGCCCTCCTCGCTGC
NM_025082	-0.188202	1.1	16	66419902	FLJ13111	Homo sapiens hypothetical protein FLJ13111 (FLJ13111), mRNA.	nucleosome assembly [0006334]	CGEN_HUMAN_LIB2_6010303519_0	Hs.288382	TCTTTGTGATGATCTGGAGGTATTTGCTGCTCATGCTGGCCGCAAGACTGTGAAGCCAGA
NM_021928	-0.187952	1.1	4	177623477	SPCS3	Homo sapiens hypothetical protein FLJ22649 similar to signal peptidase SPC22/23 (FLJ22649), mRNA.	keratinocyte differentiation [0030216]	CGEN_HUMAN_LIB2_6010302557_0	Hs.42194	GTCCTATGGGACAAGATTGTTTTGAGAGGTGATAATCCGAAGCTGCTGCTGAAAGATATG
NM_004831	-0.187915	1.1	19	16548323	CRSP7	Homo sapiens cofactor required for Sp1 transcriptional activation, subunit 7, 70kDa (CRSP7), mRNA.	regulation of transcription from Pol II promoter [0006357]	CGEN_HUMAN_LIB2_6010312333_0	Hs.241381	TAAAAGAGCGGAAGCTCACCTTTGACCCCATGACGAGACAGATCAAACCTCTGACCCAGA
NM_014186	0.187325	1.1	11	36252776	COMMD9	Homo sapiens HSPC166 protein (HSPC166), mRNA.	Unknown [-]	CGEN_HUMAN_LIB2_6010325176_0	Hs.279836	AGCAAAGAAACACTGGACACCATGTTAGATGGCCTGGGCCGCATCCGAGACCAACTCTCT
NM_003926	0.187252	1.1	19	1532177	MBD3	Homo sapiens methyl-CpG binding domain protein 3 (MBD3), mRNA.	DNA methylation [0006306]	CGEN_HUMAN_LIB2_6010306424_0	Hs.178728	CTGTCGGCCATCGCCAGCGCCCTGCACACTAGCACCATGCCCATCACGGGACAGCTCTCG
NM_053023	0.187095	1.1	11	58141670	#N/A	Homo sapiens zinc finger protein 91 homolog (mouse) (ZFP91), transcript variant 1, mRNA.	electron transport [0006118]	CGEN_HUMAN_LIB2_6010309529_0	Hs.46366	GCACTGAAGGGCTGGTTATGAACTCAGATATACTCGGTGCTACCACAGAGGTTCTGATTG
NM_003676	-0.186545	1.1	1	220684467	DEGS1	Homo sapiens degenerative spermatocyte homolog, lipid desaturase (Drosophila) (DEGS), transcript variant 1, mRNA.	fatty acid biosynthesis [0006633]	CGEN_HUMAN_LIB2_6010307766_0	Hs.185973	CCAAACCAATTACGTATCTGGAAGTTATCAATACCGTGGCACAGGTCACTTTTGACATTT
NM_138376	-0.18635	1.1	14	19827383	TTC5	Homo sapiens hypothetical protein BC008647 (LOC91875), mRNA.	metabolism [0008152]	CGEN_HUMAN_LIB2_6010306932_0	Hs.102480	CTCTACAGGGCCACATACTCTTCTGGCATATCTCTCCTGTCTCTTCCACTGCTCTCTATG
NM_017873	-0.186102	1.1	9	129480410	ASB6	Homo sapiens ankyrin repeat and SOCS box-containing 6 (ASB6), mRNA.	intracellular signaling cascade [0007242]	CGEN_HUMAN_LIB2_6010301784_0	Hs.125037	CTGGCCAGCAGCGACGGGGTGCAGATCCACAATACTGAGAACATTCGTCTCTTACTGGAA
BC015231	-0.185197	1.1	1	6461469	KIAA0720	Homo sapiens, clone MGC:17838 IMAGE:3900065, mRNA, complete cds.	cell surface receptor linked signal transduction [0007166]	CGEN_HUMAN_LIB2_6010301132_0	Hs.284232	ACCCCTGGCTTGGGCTGGGTTCTGTGAAGTTACGTATTTATTGAGCTTTTGGTTCTTTTA
AF075002	0.184575	1.1	4	74480124	-	Homo sapiens full length insert cDNA YH96F07.	Unknown [-]	CGEN_HUMAN_LIB2_6010321359_0	Hs.268686	GTACATTGTAGAAATGGCACATTTATGGAACTACTTTATGGCTGTGCCTCTCTTGCAGGG
BC032454	-0.18441	1.1	1	239760322	SDCCAG8	Homo sapiens, clone MGC:40482 IMAGE:5174799, mRNA, complete cds.	protein biosynthesis [0006412]	CGEN_HUMAN_LIB2_6010308029_0	Hs.300642	TAATCAGCTCAAAGATTTGTTGCGCCAACAAGCAGATAAGGAAAGTGAAGTATCTCCGTC
NM_003664	-0.184226	1.1	5	77420973	AP3B1	Homo sapiens adaptor-related protein complex 3, beta 1 subunit (AP3B1), mRNA.	intracellular protein transport [0006886]	CGEN_HUMAN_LIB2_6010304916_0	Hs.155172	CCAAGTTTGATGGCTGATCTTGAAGGTTTACACTTGTCAACTTCCTCTTCAGTCATCAGT
NM_020195	0.183206	1.1	14	23978944	C14orf124	Homo sapiens HCDI protein (HCDI), mRNA.	nucleotide-sugar metabolism [0009225]	CGEN_HUMAN_LIB2_6010310349_0	Hs.283111	CCCATTGTTCTGTTGCTCCACCTTATTGTCTCAAGGCCGTAATCTCATCAGGTTGGGACA
NM_016438	0.182557	1.1	17	40281087	CLST11240	Homo sapiens CLST 11240 protein (CLST11240), mRNA.	phosphoenolpyruvate-dependent sugar phosphotransferase system [0009401]	CGEN_HUMAN_LIB2_6010304638_0	Hs.274127	AAGACTGTGTGTCTGAGAAGCTCCTGAGGAAGACTCGGGAATCTCCACTGGTGCCTATAG
NM_001571	-0.182508	1.1	19	54858433	IRF3	Homo sapiens interferon regulatory factor 3 (IRF3), mRNA.	regulation of transcription\, DNA-dependent [0006355]	CGEN_HUMAN_LIB2_6010310862_0	Hs.75254	GCAAAGAAGGGTTGCGTTTAGCAGAGGACCGGAGCAAGGACCCTCACGACCCACATAAAA
AK056800	0.182219	1.1	12	122769221	ATP6V0A2	Homo sapiens cDNA FLJ32238 fis, clone PLACE6004993.	Unknown [-]	CGEN_HUMAN_LIB2_6010323445_0	Hs.12627	GTACAGATTCTGTGTGCTACTTGATGAGATGTTACCCAAGGCCAGTTTGGACTTACTGCT
NM_024599	-0.181786	1.1	17	71978789	RHBDL6	Homo sapiens hypothetical protein FLJ22341 (FLJ22341), mRNA.	protein modification [0006464]	CGEN_HUMAN_LIB2_6010313356_0	Hs.25485	TACCTCTGCCCTGTGAGCCCATCCATAAGGCTCTCAGATGGGACATTGTGGGAAAGGCTT
NM_003922	-0.180859	1.1	15	61691565	HERC1	Homo sapiens hect (homologous to the E6-AP (UBE3A) carboxyl terminus) domain and RCC1 (CHC1)-like domain (RLD) 1 (HERC1), mRNA.	ubiquitin cycle [0006512]	CGEN_HUMAN_LIB2_6010309382_0	Hs.76127	CGCTGGAAGAGTTCTCCAATGAGGAGCGGGTGCTTTTCATGAGGTTTGTGTCAGGAAGAT
NM_002693	-0.179776	1.1	15	87665043	POLG	Homo sapiens polymerase (DNA directed), gamma (POLG), nuclear gene encoding mitochondrial protein, mRNA.	DNA dependent DNA replication [0006261]	CGEN_HUMAN_LIB2_6010303772_0	Hs.80961	CTTTGCTGAGCGCTTACTAATGCAGTTTAACCACCGGCTCACACAGCAGGAGGCAGCTGA
NM_006676	-0.179616	1.1	9	129721950	USP20	Homo sapiens ubiquitin specific protease 20 (USP20), mRNA.	ubiquitin-dependent protein catabolism [0006511]	CGEN_HUMAN_LIB2_6010309337_0	Hs.5452	TGACTACGGGCAGATTTCGGAGGAGACCTGGACCTACCTGAACAGCCTGTATGGAGGTGG
AF474370	0.179388	1.1	3	32384388	CKLFSF8	Homo sapiens chemokine-like factor super family member 8 (CKLFSF8) mRNA, complete cds.	ion transport [0006811]	CGEN_HUMAN_LIB2_6010305027_0	Hs.154986	TGCCTTCGTCTTGTACCTCTCTGCCGCTGTTGTAGATGCATCTTCCGTCTCCCCTGAGAG
AK098175	-0.178843	1.1	19	49031498	ZNF283	Homo sapiens cDNA FLJ40856 fis, clone TRACH2016498, moderately similar to ZINC FINGER PROTEIN 184.	regulation of transcription\, DNA-dependent [0006355]	CGEN_HUMAN_LIB2_6010312012_0	Hs.205274	TCTGGCTTTTCTGGATTCTGTGCTTCACCAATAGAGGAATCCCATGGAGCATTAATTAGT
NM_024592	-0.178807	1.1	4	56076997	SRD5A2L	Homo sapiens hypothetical protein FLJ13352 (FLJ13352), mRNA.	androgen metabolism [0008209]	CGEN_HUMAN_LIB2_6010309944_0	Hs.22972	CTTAGCAGAGCTGATGATCTACGTTTCCATGGCCGTCACCTTTGGGTTCCACAACTTAAC
NM_032810	0.178041	1.1	10	89503186	ATAD1	Homo sapiens hypothetical protein FLJ14600 (FLJ14600), mRNA.	mitochondrial translocation [0006628]	CGEN_HUMAN_LIB2_6010303381_0	Hs.100861	TCTGTTATAGGCACCTAACCACGCAGCATGAGGAAAACGGCACAACACAATCTTGAGGTG
NM_021209	-0.176846	1.1	2	32361381	CARD12	Homo sapiens caspase recruitment domain family, member 12 (CARD12), mRNA.	apoptosis [0006915]	CGEN_HUMAN_LIB2_6010302375_0	Hs.23248	ATTTGGCGGGAAATCGTGTGAGCAGTGATGGATGGCTTGCCTTCATGGGTGTATTTGAGA
BC030242	-0.176719	1.1	10	71569204	TYSND1	Homo sapiens, Similar to CG3589 gene product, clone MGC:40113 IMAGE:5176098, mRNA, complete cds.	proteolysis and peptidolysis [0006508]	CGEN_HUMAN_LIB2_6010309188_0	Hs.15386	TCTCAGTCAGAGTCAGGGCTGACAAAGGACTCAGCTTCCTTAGCATCTCAGCAGAAACCT
NM_006400	0.175999	1.1	12	56215134	DCTN2	Homo sapiens dynactin 2 (p50) (DCTN2), mRNA.	microtubule-based movement [0007018]	CGEN_HUMAN_LIB2_6010303277_0	Hs.84153	TCTGGGAGTGAAGGAGACACCCCAGCAAAAGTACCAGCGCCTACTGCATGAGGTCCAAGA
AK021879	-0.175403	1.1	14	75391191	KIAA0998	Homo sapiens cDNA FLJ11817 fis, clone HEMBA1006421.	Unknown [-]	CGEN_HUMAN_LIB2_6010315664_0	Hs.293919	TGATTTTTCCCTAATGTGGCAATCAACCTTTCCTGCCACCAGAGGTATGCTAGAAGAAAA
NM_003527	-0.175334	1.1	6	27969187	HIST1H2BO	Homo sapiens H2B histone family, member N (H2BFN), mRNA.	nucleosome assembly [0006334]	CGEN_HUMAN_LIB2_6010303534_0	-	TGTTATTTGAGTGCTCTTTCACTCTCCTCCGCCATGCCCGACCCGGCTAAATCTGCTCCT
NM_020162	0.17525	1.1	17	5287806	DHX33	Homo sapiens DEAD/H (Asp-Glu-Ala-Asp/His) box polypeptide 33 (DDX33), mRNA.	mRNA splicing [0006371]	CGEN_HUMAN_LIB2_6010310522_0	Hs.250456	CAGTGAGTTGGGAGCCGTTAGGCTGAATGTTACTGCTTGCCATATGATGTGAAGTACAGC
NM_005709	-0.174932	1.1	11	17472046	USH1C	Homo sapiens Usher syndrome 1C (autosomal recessive, severe) (USH1C), mRNA.	intracellular signaling cascade [0007242]	CGEN_HUMAN_LIB2_6010301928_0	Hs.132945	CTCTGCCCTCTGCTCTAATTGCTGCCAGGATTGTCACTCCAAACCTTACTCTGAGCTCAT
NM_020345	0.174751	1.1	3	23909684	NKIRAS1	Homo sapiens I-kappa-B-interacting Ras-like protein 1 (KBRAS1), mRNA.	small GTPase mediated signal transduction [0007264]	CGEN_HUMAN_LIB2_6010302198_0	Hs.173202	GAAAGTAAGACTGTGGGAGGTGACTGTTACAGATCGGAAAACTCTGATTGAACCATTCAC
NM_014929	-0.174591	1.1	2	207480806	KIAA0971	Homo sapiens KIAA0971 protein (KIAA0971), mRNA.	G1 phase of mitotic cell cycle [0000080]	CGEN_HUMAN_LIB2_6010303912_0	Hs.84429	GCTGTGCTATGTGTTTCCAGATCTGCTTATTGTTTGGGTTCAAGCCACCCCAGAGGATTC
NM_032626	0.174426	1.1	16	24459474	RBBP6	Homo sapiens hypothetical brain protein my038 (MY038), mRNA.	Unknown [-]	CGEN_HUMAN_LIB2_6010320755_0	Hs.356644	CCTCTAAACTCAACTATGATACCGTCACCTTTGATGGGCTCCACATCTCCCTCTGCGACT
AK054814	-0.173819	1.1	17	20435108	MEIS4	Homo sapiens cDNA FLJ30252 fis, clone BRACE2002409, highly similar to HOMEOBOX PROTEIN MEIS3.	regulation of transcription\, DNA-dependent [0006355]	CGEN_HUMAN_LIB2_6010310902_0	Hs.380923	GCTGTCACCTAACCACCACATGCGACATGGAGGCAGAGGCTAAATATAGGGGCTTTCTTA
NM_016819	-0.173327	1.1	3	9767776	OGG1	Homo sapiens 8-oxoguanine DNA glycosylase (OGG1), nuclear gene encoding mitochondrial protein, transcript variant 1b, mRNA.	base-excision repair [0006284]	CGEN_HUMAN_LIB2_6010310288_0	Hs.96398	CGTGCGCAAGTACTTCCAGCTAGATGTTACCCTGGCTCAACTGTATCACCACTGGGGTTC
NM_138807	0.173304	1.1	3	11806973	MGC16471	Homo sapiens hypothetical protein BC015088 (LOC132001), mRNA.	Unknown [-]	CGEN_HUMAN_LIB2_6010322614_0	Hs.171914	AGTTCACTAAAACTGCACAAAATGTGGAAAGGGTGGCTGAGGAAAACATCCTGATTTTGC
NM_032401	0.173006	1.1	21	42675290	TMPRSS3	Homo sapiens transmembrane protease, serine 3 (TMPRSS3), transcript variant B, mRNA.	proteolysis and peptidolysis [0006508]	CGEN_HUMAN_LIB2_6010309213_0	Hs.298241	CCCATCCCACTTGGTGGAGAAGATTGTCTACCACAGCAAGTACAAGCCAAAGAGGCTGGG
NM_015670	-0.172532	1.1	17	7409562	SENP3	Homo sapiens sentrin/SUMO-specific protease 3 (SENP3), mRNA.	protein biosynthesis [0006412]	CGEN_HUMAN_LIB2_6010307852_0	Hs.118926	TAAGCGGCACGTGCTGACCATGGATGACTTGGGGACCTTGTATGGACAGAACTGGCTCAA
NM_000382	-0.171612	1.1	17	19495618	ALDH3A2	Homo sapiens aldehyde dehydrogenase 3 family, member A2 (ALDH3A2), mRNA.	metabolism [0008152]	CGEN_HUMAN_LIB2_6010307176_0	Hs.159608	TAATCGGAGCTTGGAATTACCCCTTCGTTCTCACCATTCAGCCACTGATAGGAGCCATCG
NM_003131	0.171153	1.1	6	43257106	SRF	Homo sapiens serum response factor (c-fos serum response element-binding transcription factor) (SRF), mRNA.	regulation of transcription\, DNA-dependent [0006355]	CGEN_HUMAN_LIB2_6010312001_0	Hs.155321	CTTCCCCTGGGATGCTGACCCAGGAATAGTGGACATGGTCACAGTCCTATGTACAGAGCT
NM_145243	0.170904	1.1	1	58704954	OMA1	Homo sapiens LOC115209 (LOC115209), mRNA.	proteolysis and peptidolysis [0006508]	CGEN_HUMAN_LIB2_6010308815_0	Hs.8108	CCATACAGCAGAAAATTGGAGGCCGAAGCTGACAAAATTGGACTACTGCTTGCTGCAAAG
NM_002688	0.170262	1.1	22	18085292	38965	Homo sapiens peanut-like 1 (Drosophila) (PNUTL1), mRNA.	cellular morphogenesis [0000902]	CGEN_HUMAN_LIB2_6010302929_0	Hs.3847	TGTTCCCACCCGCATGATCCCTTCCCGCCACACGATGCTCCGTTTTCTTCCGTTGTGAAT
NM_002414	0.169889	1.1	23	2652376	CD99	Homo sapiens antigen identified by monoclonal antibodies 12E7, F21 and O13 (MIC2), mRNA.	cell adhesion [0007155]	CGEN_HUMAN_LIB2_6010300119_0	Hs.433387	TTTACTAACGATGAATTTTACATCCAAAGGGGGATAGGCACTTGGACCCCCATTCTCCAA
AB002321	-0.169787	1.1	14	23980190	KIAA0323	Human mRNA for KIAA0323 gene, partial cds.	DNA recombination [0006310]	CGEN_HUMAN_LIB2_6010310192_0	Hs.7911	GTGTAGTGGTTAAGAACAGGAACTTGGGTACCAGGCGCCTGAATTTTAATCAGCTCCCTC
NM_012434	-0.169541	1.1	6	74361254	SLC17A5	Homo sapiens solute carrier family 17 (anion/sugar transporter), member 5 (SLC17A5), mRNA.	anion transport [0006820]	CGEN_HUMAN_LIB2_6010305062_0	Hs.117865	TCTACTTTAGGTTCACATACCTGCCTGCTAGTCGGGCAACATGAAGTAGGACAGTTCTGT
BF303834	-0.168703	1.1	9	136026498	-	601886630F2 NIH_MGC_17 Homo sapiens cDNA clone IMAGE:4120830 5', mRNA sequence.	Unknown [-]	CGEN_HUMAN_LIB2_6010325955_0	-	TGGACAGGGCAGAGCGGTCAAGGAAAGCCATAGGAGGAGGGCACTTATTTGAGCAAAGAC
NM_017987	-0.168593	1.1	10	69775518	RUFY2	Homo sapiens RUN and FYVE domain containing 2 (RUFY2), mRNA.	electron transport [0006118]	CGEN_HUMAN_LIB2_6010309859_0	Hs.154091	CCTGTCATGCATTGCTCATTCAGAGATGCTCATCTAACTTGCCCTGAGACTCCAGAACTA
NM_030808	-0.167742	1.1	17	8294846	NDEL1	Homo sapiens LIS1-interacting protein NUDEL; endooligopeptidase A (NUDEL), mRNA.	retrograde axon cargo transport [0008090]	CGEN_HUMAN_LIB2_6010303350_0	Hs.3850	CGGGAAAGACAACAGGAAGTAACTAGAAAGTCGGCTCCTAGCTCTCCAACTCTAGACTGT
AB011104	-0.167675	1.1	8	100957048	COH1	Homo sapiens mRNA for KIAA0532 protein, partial cds.	proteolysis and peptidolysis [0006508]	CGEN_HUMAN_LIB2_6010308945_0	Hs.21077	CCCTGAGGAAAGGGTTTCCTTGAGTCCCCTCTGAGGTGTTTATTCCTGCTTGTGTGATTT
AK098019	0.164983	1.1	9	77749210	GNAQ	Homo sapiens cDNA FLJ40700 fis, clone THYMU2025849.	Unknown [-]	CGEN_HUMAN_LIB2_6010316545_0	-	GCTGCATCGTTTTCAAACATGTTGATGTGGTTCAGCATTTTGGAGTCAAAGAAACTGAAA
NM_002668	-0.164943	1.1	23	48784647	PLP2	Homo sapiens proteolipid protein 2 (colonic epithelium-enriched) (PLP2), mRNA.	ion transport [0006811]	CGEN_HUMAN_LIB2_6010305014_0	Hs.77422	GGTGTACAGCGTCCTCGAAACCACGAGCAAGTGAGCAGATCCTCCGAGGCACCAGGGACT
AK055580	-0.164899	1.1	20	20337683	KIAA1272	Homo sapiens cDNA FLJ31018 fis, clone HLUNG2000340.	Unknown [-]	CGEN_HUMAN_LIB2_6010314573_0	-	TGAACAGGCTTGCGTTCAGGATGCGCCGTCAACCACACATGGTGGTGTAGCTGCTAATAT
NM_003036	-0.164737	1.1	1	2271423	SKI	Homo sapiens v-ski sarcoma viral oncogene homolog (avian) (SKI), mRNA.	cell growth and/or maintenance [0008151]	CGEN_HUMAN_LIB2_6010302749_0	Hs.2969	GCTCGAGTGCTTAGAAACCCCCTCTGGTGCTTGGTTGAACAAGGGAATCACAAGAAAACG
NM_005318	-0.164048	1.1	22	36526217	H1F0	Homo sapiens H1 histone family, member 0 (H1F0), mRNA.	nucleosome assembly [0006334]	CGEN_HUMAN_LIB2_6010303576_0	Hs.226117	AGCCACTACAAGGTGGGTGAGAACGCTGACTCGCAGATCAAGTTGTCCATCAAGCGCCTG
NM_016372	0.163371	1.1	3	128775097	GPR175	Homo sapiens seven transmembrane domain orphan receptor (TPRA40), mRNA.	aging [0007568]	CGEN_HUMAN_LIB2_6010306108_0	Hs.6418	GGGTGGCCTACCTGGATGACATCGCTTCCATGCCCTGCCACACTGGCAGCATCAACAGCA
AF085861	0.162872	1.1	13	66678817	PCDH9	Homo sapiens full length insert cDNA clone YN67C05.	Unknown [-]	CGEN_HUMAN_LIB2_6010316976_0	Hs.337565	GAAGCAACCACCAGGCATCTCTGCACAAATTTGCCAGCTAAGATCAGTATAGGCCCTCCT
NM_001923	-0.162253	1.1	11	60823894	DDB1	Homo sapiens damage-specific DNA binding protein 1, 127kDa (DDB1), mRNA.	glycolysis [0006096]	CGEN_HUMAN_LIB2_6010307328_0	Hs.108327	CCATCACCTTAGACCACCAAGCCTTGATTGGTGTTGCCAGTTGTCCTCCTTCCGGGGAAG
NM_003647	0.162202	1.1	17	52267555	DGKE	Homo sapiens diacylglycerol kinase, epsilon 64kDa (DGKE), mRNA.	intracellular signaling cascade [0007242]	CGEN_HUMAN_LIB2_6010302035_0	Hs.54506	CTGTGCAGTTACTGTATGGTTTGCAAGCAGCAGTGTGGCTGTCAACCCAAGCTTTGCGAT
BC019100	0.161949	1.1	5	112897938	YTHDC2	Homo sapiens, clone IMAGE:4909312, mRNA.	Unknown [-]	CGEN_HUMAN_LIB2_6010320432_0	Hs.382774	GGGGTATTGCTTCGTACATTGATGGCAGGAGATAGTACGTTGTCGACTGTGACACATGTT
NM_017794	-0.161732	1.1	9	20976347	KIAA1797	Homo sapiens hypothetical protein FLJ20375 (FLJ20375), mRNA.	electron transport [0006118]	CGEN_HUMAN_LIB2_6010309492_0	Hs.274251	TTGGTGAACCTGACCGATATGCTGAGCGTTGCTGTGCAGCACCGTGAGAAAGAGGTGTTG
BC027604	0.158854	1.1	16	21994411	#N/A	Homo sapiens, similar to CG14182 gene product, clone MGC:26782 IMAGE:4838212, mRNA, complete cds.	Unknown [-]	CGEN_HUMAN_LIB2_6010326275_0	Hs.378045	TTTTTATCATCATGGGAATCATTTCATTGACTGTCACATGTGGTTTGCTGGTGGCTTCCC
NM_032364	0.157615	1.1	12	54502442	DNAJC14	Homo sapiens cytokine induced protein 29 kDa (CIP29), mRNA.	regulation of protein biosynthesis [0006417]	CGEN_HUMAN_LIB2_6010308371_0	Hs.63908	TATCTCCCCAGATACCCACAGAGTCCCCTATCACATCTCATTTGGTTCTCGGATTCCAGG
NM_022790	-0.157236	1.1	12	54516905	-	Homo sapiens matrix metalloproteinase 19 (MMP19), transcript variant rasi-3, mRNA.	proteolysis and peptidolysis [0006508]	CGEN_HUMAN_LIB2_6010309234_0	Hs.154057	CCTTGCAGGTGCTGTAGCAGGCGCAAGACCGTAGATCTCAGGCCTCTAACACTTCCAACT
D17289	0.157099	1.1	14	98509198	RPL3	Human HepG2 3' region MboI cDNA, clone hmd6h07m3.	protein biosynthesis [0006412]	CGEN_HUMAN_LIB2_6010308038_0	Hs.119598	CCTATCTGACAAGAGCATCAACCCTCTGGGTGGCTTTGTCCACTATGGTGAAGTGACCAA
NM_004561	-0.156835	1.1	11	65319885	OVOL1	Homo sapiens ovo-like 1(Drosophila) (OVOL1), mRNA.	regulation of transcription\, DNA-dependent [0006355]	CGEN_HUMAN_LIB2_6010311826_0	Hs.97905	TTCTAATGCTCAGGGTTCTGGAGGGCTCTGTCCTTCCGGCAAGGAGAGGCACACATGTGT
BC009530	0.1567	1.1	10	73662912	C10orf104	Homo sapiens, RIKEN cDNA 2310005G07 gene, clone MGC:10049 IMAGE:3890955, mRNA, complete cds.	Unknown [-]	CGEN_HUMAN_LIB2_6010323941_0	Hs.178485	CAAGTGCAAAGCCAGTGGGGGACTTTCTCACAGCTTACATAGCCATCCAGAGATCCACAG
BC035034	0.156175	1.1	11	9265825	TMEM41B	Homo sapiens, clone IMAGE:5259179, mRNA.	phosphoenolpyruvate-dependent sugar phosphotransferase system [0009401]	CGEN_HUMAN_LIB2_6010304637_0	Hs.174905	GTTGGGAGACCAGTTGTATACAAATACCTAACAGAGAAAGCAGTAAAATGGTCACAGCAG
NM_014394	0.155827	1.1	10	85903051	GHITM	Homo sapiens growth hormone inducible transmembrane protein (GHITM), mRNA.	electron transport [0006118]	CGEN_HUMAN_LIB2_6010309459_0	Hs.433957	TTCTCCTAAGACTTTTGGTTTCTCGCATTGCCTCTCAGACTAAGCACTAAAAAGCAAAGC
BI520041	0.15545	1.1	10	75173742	-	603071350F1 NIH_MGC_119 Homo sapiens cDNA clone IMAGE:5163229 5', mRNA sequence.	Unknown [-]	CGEN_HUMAN_LIB2_6010325670_0	Hs.356099	ACCCCGTTGATTTCCGTCCGCTAGGTTGCTCTCACCCATGGCGTTTGCTGGTTATGAGAT
AK022327	0.155062	1.1	20	19480260	-	Homo sapiens cDNA FLJ12265 fis, clone MAMMA1001604.	Unknown [-]	CGEN_HUMAN_LIB2_6010315680_0	Hs.296709	TAGCCTCTTCTACAGACCTCATATTGCCCTGTGTTGGAGAGAGTGCCACCCTTTAGCCTG
NM_005001	0.154547	1.1	19	8282314	NDUFA7	Homo sapiens NADH dehydrogenase (ubiquinone) 1 alpha subcomplex, 7, 14.5kDa (NDUFA7), mRNA.	lipid metabolism [0006629]	CGEN_HUMAN_LIB2_6010310059_0	Hs.19561	GCCACCCGACTACTTTGCCTCCTTGGATTTCCTCCAGGGAGAATGTGACCTAATTTATGA
NM_024522	0.15303	1.1	1	31323143	FLJ12650	Homo sapiens hypothetical protein FLJ12650 (FLJ12650), mRNA.	cell growth and/or maintenance [0008151]	CGEN_HUMAN_LIB2_6010302737_0	Hs.4243	AGGATTCCTGGGTTCTAATCGCAGGTCCATCACTGACTGTGACGTCTAGCAAAGCCCTTG
NM_033627	-0.15301	1.1	3	48481990	TREX1	Homo sapiens three prime repair exonuclease 1 (TREX1), transcript variant 2, mRNA.	DNA repair [0006281]	CGEN_HUMAN_LIB2_6010310268_0	Hs.278408	GCACCACTCCTTTCCTTACCACATCAACTGATTAAAGCAGTGACCAGCAGGAACTGCCCA
AK023059	-0.152722	1.1	6	159002627	KIAA1423	Homo sapiens cDNA FLJ12997 fis, clone NT2RP3000247.	Unknown [-]	CGEN_HUMAN_LIB2_6010314430_0	Hs.287547	TTGTCCTTCTCCACTGACCTCTGGGATTGACTATCCTTCTCAGCAGGGGTGACTGTGACA
NM_000988	0.15246	1.1	17	38404314	RPL27	Homo sapiens ribosomal protein L27 (RPL27), mRNA.	protein biosynthesis [0006412]	CGEN_HUMAN_LIB2_6010308057_0	Hs.402678	TGGGAAGGTGGTGCTTGTCCTGGCTGGACGCTACTCCGGACGCAAAGCTGTCATCGTGAA
NM_005201	-0.150673	1.1	3	39349830	CCR8	Homo sapiens chemokine (C-C motif) receptor 8 (CCR8), mRNA.	cytosolic calcium ion concentration elevation [0007204]	CGEN_HUMAN_LIB2_6010301615_0	Hs.113222	GTGAAAAGTCATCATCCTGCCAGCAGCACTCCTCCCGTTCCTCCAGCGTAGACTACATTT
AF209506	-0.150574	1.1	11	6854992	OR10A4	Homo sapiens olfactory receptor-like protein JCG5 (JCG5) mRNA, complete cds.	olfaction [0007608]	CGEN_HUMAN_LIB2_6010313504_0	Hs.351823	TGTGACAGCCCTCCTGTTATTGCACTGGTCTGTGCTGACACCTCTGTGTTTGAACTGGAG
NM_024874	0.149079	1.1	1	35582930	KIAA0319L	Homo sapiens polycystic kidney disease 1-related (PKD1-like), mRNA.	blood coagulation [0007596]	CGEN_HUMAN_LIB2_6010306887_0	Hs.209065	TATCAACGTCAGTCAGCTAACTGAGAGGCTGAAGGGGATGTTCATCCGCCAGATTGGGGT
NM_001220	-0.148795	1.1	7	44032248	CAMK2B	Homo sapiens calcium/calmodulin-dependent protein kinase (CaM kinase) II beta (CAMK2B), transcript variant 1, mRNA.	protein amino acid phosphorylation [0006468]	CGEN_HUMAN_LIB2_6010312906_0	Hs.4884	GGGCACACGGCCTGCCTGTCGCATGTTTGTGTCTGCCTCGTTCCCTCCCCTGGTGCCTGT
NM_002766	0.147128	1.1	17	71820546	PRPSAP1	Homo sapiens phosphoribosyl pyrophosphate synthetase-associated protein 1 (PRPSAP1), mRNA.	nucleoside metabolism [0009116]	CGEN_HUMAN_LIB2_6010310320_0	Hs.77498	ACCCACGGCATCCTGTCTGCAGAGGCCCCTCGCCTGATTGAGGAGTCCTCCGTAGACGAG
NM_016075	-0.147055	1.1	13	51887517	C13orf9	Homo sapiens CGI-145 protein (CGI-145), mRNA.	hydrogen transport [0006818]	CGEN_HUMAN_LIB2_6010304681_0	Hs.146324	TGATTGCACATGACAATGTTGGGACAAAATATACTGCAGCATGCTATATGAGGCTCCTCC
NM_053052	-0.146849	1.1	1	224253827	IMAGE3451454	Homo sapiens GRASP protein (IMAGE3451454), mRNA.	intracellular protein transport [0006886]	CGEN_HUMAN_LIB2_6010304918_0	Hs.325081	CAGCAAGAAGATGGAGCTGTTAGAAGATGCATTGGTGCTCAGAAGCGCAAGAACCTCTTC
NM_005927	-0.145357	1.1	5	153414479	MFAP3	Homo sapiens microfibrillar-associated protein 3 (MFAP3), mRNA.	signal transduction [0007165]	CGEN_HUMAN_LIB2_6010300880_0	Hs.28785	CTGTCAACCCTCCTGCCCTTTGTGGTCTTAGGTATGGTGCTATAGGTTGCATGCGTCTTT
NM_006997	-0.144995	1.1	10	124003632	TACC2	Homo sapiens transforming, acidic coiled-coil containing protein 2 (TACC2), mRNA.	cell growth and/or maintenance [0008151]	CGEN_HUMAN_LIB2_6010302759_0	Hs.272023	TTCCATGGACAGGTTCTGTTTTCACTTTTTCGTATGCACTACTGTATTTCCTTTCTAAAT
NM_152740	-0.144942	1.1	7	27355880	HIBADH	Homo sapiens 3-hydroxyisobutyrate dehydrogenase (HIBADH), mRNA.	valine metabolism [0006573]	CGEN_HUMAN_LIB2_6010307556_0	Hs.284170	GGGAACCTCACGTTTATGGTGGGAGGAGTTGAAGATGAATTTGCTGCTGCCCAAGAGTTG
NM_080670	-0.144812	1.1	5	139926357	SLC35A4	Homo sapiens similar to RIKEN cDNA 2610030J16 gene (MGC2541), mRNA.	nucleotide-sugar transport [0015780]	CGEN_HUMAN_LIB2_6010304624_0	Hs.173103	GTTCCTCAAGGGATTCCTGGCTGGCTATGTGGTGGCCAAACTGAGGGCATCAGCAGTATT
NM_014963	0.14226	1.1	19	1059162	KIAA0963	Homo sapiens KIAA0963 protein (KIAA0963), mRNA.	regulation of transcription\, DNA-dependent [0006355]	CGEN_HUMAN_LIB2_6010310808_0	Hs.7724	TGACACGCCTTTAGGCGAAACATGCCCCAAGACACAGGGACCGTTTCTCCCCTAGGAGCA
NM_014329	-0.142029	1.1	16	66473672	RCD-8	Homo sapiens autoantigen (RCD-8), mRNA.	Unknown [-]	CGEN_HUMAN_LIB2_6010314944_0	Hs.75682	AAGCTCACAGCTGTGGAGGGCAGCATGAAAGAGAACATCTCCAAGCTGCTCAAGTCCAAG
NM_001017	0.140238	1.1	1	52950221	RPS13	Homo sapiens ribosomal protein S13 (RPS13), mRNA.	protein biosynthesis [0006412]	CGEN_HUMAN_LIB2_6010307875_0	Hs.165590	GCGTCCCCACTTGGTTGAAGTTGACATCTGACGACGTGAAGGAGCAGATTTACAAACTGG
NM_007014	-0.139414	1.1	16	68531895	WWP2	Homo sapiens Nedd-4-like ubiquitin-protein ligase (WWP2), mRNA.	ubiquitin cycle [0006512]	CGEN_HUMAN_LIB2_6010309374_0	Hs.333382	AGCGGTGGAGGCTGAGTCGCAGGACACATGCCGGCCAGTTAATTCATTCTCAGCAAATGA
NM_032013	-0.138959	1.1	20	34714406	NDRG3	Homo sapiens NDRG family member 3 (NDRG3), mRNA.	cell differentiation [0030154]	CGEN_HUMAN_LIB2_6010302512_0	Hs.355855	ATCCACAAGAAGTGCCTCTTAGGTCTGTGACAGAGAGTGTGTCTCCATTCCTCAGTTCCC
AK097316	-0.138458	1.1	16	86770739	-	Homo sapiens cDNA FLJ39997 fis, clone STOMA2002367.	Unknown [-]	CGEN_HUMAN_LIB2_6010314184_0	Hs.127146	GGCCTGGAAGTCTGCCTTTTACCAGGAACCTGTGTGATTCCCATACAGAGTTTGAGAACC
NM_032324	-0.137865	1.1	1	229420669	MGC13186	Homo sapiens hypothetical protein MGC13186 (MGC13186), mRNA.	proteolysis and peptidolysis [0006508]	CGEN_HUMAN_LIB2_6010308752_0	Hs.16034	TTCTGCCAGATATCGTGACGTGCGTGCAGAGCAGCAGGAAGTGAAGACACGTGCATTCCT
NM_006711	0.13687	1.1	16	2243355	#N/A	Homo sapiens RNA binding protein S1, serine-rich domain (RNPS1), transcript variant 1, mRNA.	RNA splicing [0008380]	CGEN_HUMAN_LIB2_6010310646_0	Hs.75104	ACACCGCACCCCACCACTGTACTCTGAAATTGGCGAGTGAGTGGAGAGCCAGCTCTGCGG
NM_006665	-0.132449	1.1	4	84597738	HPSE	Homo sapiens heparanase (HPSE), mRNA.	proteoglycan metabolism [0006029]	CGEN_HUMAN_LIB2_6010308674_0	Hs.44227	TTGCAAATATGGATCCATCCCTCCTGATGTGGAGGAGAAGTTACGGTTGGAATGGCCCTA
NM_003801	-0.131847	1.1	8	145210319	GPAA1	Homo sapiens GPAA1P anchor attachment protein 1 homolog (yeast) (GPAA1), mRNA.	GPI anchor biosynthesis [0006506]	CGEN_HUMAN_LIB2_6010307807_0	Hs.4742	AGTAGGGCTGGAGGTCTACACGCAGAGTTTCTCCCGGAAACTGCCCTTCCCAGATGAGAC
NM_024918	-0.130195	1.1	20	34829798	C20orf172	Homo sapiens chromosome 20 open reading frame 172 (C20orf172), mRNA.	hydrogen transport [0006818]	CGEN_HUMAN_LIB2_6010304674_0	Hs.266273	CTCAGCCGGTCTATCAGTGTCGATTTAGCAGAAAGCAAACGGCTTGGCTGTCTCCTGCTT
NM_014427	-0.126575	1.1	16	88180952	CPNE7	Homo sapiens copine VII (CPNE7), transcript variant 2, mRNA.	lipid metabolism [0006629]	CGEN_HUMAN_LIB2_6010310017_0	Hs.146219	TTCCACAGGGTGTACTCCTTCCTGGACTATATCATGGGCGGCTGCCAGATCCACTTCACC
NM_030965	-0.0977423	1.1	1	77222238	ST6GALNAC5	Homo sapiens alpha-N-acetylneuraminyl 2,3-betagalactosyl-1,3)-N-acetyl galactosaminide alpha-2,6-sialyltransferase E (SIAT7E), mRNA.	protein amino acid glycosylation [0006486]	CGEN_HUMAN_LIB2_6010308292_0	Hs.274323	CCCGGCTGAAGGCCTTCATGATTACTCGCCACAAGATGCTGCAGTTTGATGAGCTCTTCA
